# Supplementary material for: De novo transcriptome assembly of the wild relative of tea tree (Camellia taliensis) and comparative analysis with tea transcriptome identified putative genes associated with tea quality and stress response
Source: BMC Genomics. 2015 Apr 15;16(1):298. doi: 10.1186/s12864-015-1494-4 (PMC4404113; doi:10.1186/s12864-015-1494-4)
Supplement: Additional file 1: — Top BLAST hits from the NCBI NR database. BLAST results against the NCBI NR database for all the transcripts with E-value ≤ 10–5 are shown. [file 12864_2015_1494_MOESM1_ESM.xlsx]

## Sheet: Additional file 1
Additional file 1: Top BLAST hits from the NCBI NR database.
Transcript ID	Length	Hit protein	Description	Score	E-value
CtaTrans1	810	XP_002282016	PREDICTED: uncharacterized protein LOC100262933 [Vitis vinifera]	357	3e-96
CtaTrans2	427	XP_002273633	PREDICTED: uncharacterized protein LOC100248309 [Vitis vinifera]	194	8e-48
CtaTrans3	359	EMJ23686	hypothetical protein PRUPE_ppa004113mg [Prunus persica]	191	5e-47
CtaTrans4	1012	CAN69008	hypothetical protein VITISV_015950 [Vitis vinifera]	248	2e-63
CtaTrans8	700	EOY16681	Nucleotide binding,nucleic acid binding [Theobroma cacao]	244	2e-62
CtaTrans9	603	XP_004505181	PREDICTED: serine/threonine-protein kinase SRK2E-like [Cicer arietinum]	163	2e-38
CtaTrans10	2185	CBI39809	unnamed protein product [Vitis vinifera]	1146	0
CtaTrans11	308	XP_004235489	PREDICTED: heavy metal-associated isoprenylated plant protein 26-like [Solanum lycopersicum]	91.3	1e-16
CtaTrans12	659	AFW15783	APL1 [Camellia japonica]	350	1e-94
CtaTrans13	428	XP_004293593	PREDICTED: uncharacterized protein LOC101310384 [Fragaria vesca subsp. vesca]	77	2e-12
CtaTrans14	4329	EOY23098	Retrotransposon, unclassified-like protein [Theobroma cacao]	321	2e-84
CtaTrans15	1276	XP_004134330	PREDICTED: K(+) efflux antiporter 2, chloroplastic-like [Cucumis sativus]_x0001_PREDICTED: K(+) efflux antiporter 2, chloroplastic-like [Cucumis sativus]	537	1e-150
CtaTrans17	208	AEB77871	phi class glutathione S-transferase protein [Bruguiera gymnorhiza]	103	1e-20
CtaTrans18	305	CBI36886	unnamed protein product [Vitis vinifera]	115	5e-24
CtaTrans22	3229	NP_001268053	uncharacterized protein LOC100245380 [Vitis vinifera]_x0001_chloride channel ClC1 [Vitis vinifera]	1213	0
CtaTrans23	543	XP_004237217	PREDICTED: probable disease resistance protein At5g43740-like [Solanum lycopersicum]	103	3e-20
CtaTrans25	272	XP_003427298	PREDICTED: peptidyl-prolyl cis-trans isomerase B-like [Nasonia vitripennis]	162	5e-38
CtaTrans26	1340	XP_003633835	PREDICTED: GPI ethanolamine phosphate transferase 1-like [Vitis vinifera]_x0001_unnamed protein product [Vitis vinifera]	633	0
CtaTrans27	1740	XP_002264777	PREDICTED: uncharacterized protein At3g06530-like [Vitis vinifera]	769	0
CtaTrans28	317	NP_200921	plasmodesmata callose-binding protein 1 [Arabidopsis thaliana]_x0001_RecName: Full=Glucan endo-1,3-beta-glucosidase-like protein 2; Flags: Precursor_x0001_unnamed protein product [Arabidopsis thaliana]_x0001_putative glycosyl hydrolase family 17 protein [Arabidopsis thaliana]_x0001_putative glycosyl hydrolase family 17 protein [Arabidopsis thaliana]_x0001_plasmodesmata callose-binding protein 1 […	150	2e-34
CtaTrans32	200	NP_187815	GTP-binding protein [Arabidopsis thaliana]_x0001_At3g12080 [Arabidopsis thaliana]_x0001_GTP-binding protein [Arabidopsis thaliana]	133	2e-29
CtaTrans35	450	EOY04428	Uncharacterized protein TCM_019684 [Theobroma cacao]	85.1	7e-15
CtaTrans36	2461	XP_002262710	PREDICTED: uncharacterized protein LOC100266659 [Vitis vinifera]	353	2e-94
CtaTrans37	449	CAN75051	hypothetical protein VITISV_020117 [Vitis vinifera]	273	2e-71
CtaTrans38	2180	XP_002268303	PREDICTED: intron-binding protein aquarius-like [Vitis vinifera]	1181	0
CtaTrans44	634	XP_004294346	PREDICTED: trafficking protein particle complex subunit 3-like [Fragaria vesca subsp. vesca]	133	4e-29
CtaTrans48	5946	CBI27735	unnamed protein product [Vitis vinifera]	2884	0
CtaTrans51	347	NP_192049	uncharacterized protein [Arabidopsis thaliana]_x0001_uncharacterized protein AT4G01400 [Arabidopsis thaliana]	228	4e-58
CtaTrans56	486	EOY28861	Light induced protein like isoform 1 [Theobroma cacao]	150	1e-34
CtaTrans61	796	EOY30820	Uncharacterized protein TCM_037899 [Theobroma cacao]	61.6	2e-07
CtaTrans62	1031	XP_002281921	PREDICTED: uncharacterized protein LOC100253761 [Vitis vinifera]	342	1e-91
CtaTrans63	596	XP_004239364	PREDICTED: pentatricopeptide repeat-containing protein At1g62260, mitochondrial-like [Solanum lycopersicum]	86.3	5e-15
CtaTrans64	358	XP_004231374	PREDICTED: disease resistance protein RGA2-like [Solanum lycopersicum]	168	6e-40
CtaTrans66	326	ADL70681	indole-3-acetic acid inducible 16 [Arabidopsis thaliana]_x0001_indole-3-acetic acid inducible 16 [Arabidopsis thaliana]	224	8e-57
CtaTrans67	349	XP_001600857	PREDICTED: hypothetical protein LOC100119710 [Nasonia vitripennis]	74.7	1e-11
CtaTrans68	1531	CBI22698	unnamed protein product [Vitis vinifera]	481	1e-133
CtaTrans69	1208	XP_002276043	PREDICTED: serine/threonine-protein kinase-like protein CCR1-like [Vitis vinifera]	529	1e-148
CtaTrans70	237	NP_196528	peroxisomal NAD-malate dehydrogenase 2 [Arabidopsis thaliana]_x0001_RecName: Full=Malate dehydrogenase, glyoxysomal; AltName: Full=mbNAD-MDH; Flags: Precursor_x0001_AT5g09660/F17I14_150 [Arabidopsis thaliana]_x0001_microbody NAD-dependent malate dehydrogenase [Arabidopsis thaliana]_x0001_microbody NAD-dependent malate dehydrogenase [Arabidopsis thaliana]_x0001_microbody NAD-dependent malate dehyd…	107	1e-21
CtaTrans72	1247	XP_002317861	predicted protein [Populus trichocarpa]_x0001_predicted protein [Populus trichocarpa]	303	8e-80
CtaTrans73	324	AEN02469	germin-like protein [Camellia sinensis]	182	3e-44
CtaTrans74	572	XP_002285578	PREDICTED: DNA-directed RNA polymerase II subunit RPB11 [Vitis vinifera]_x0001_unnamed protein product [Vitis vinifera]	231	6e-59
CtaTrans77	472	EOX98398	Cyclin A, putative [Theobroma cacao]	58.9	6e-07
CtaTrans78	1477	EMJ19471	hypothetical protein PRUPE_ppa008297mg [Prunus persica]	544	1e-152
CtaTrans81	366	AAG50828	clathrin heavy chain, putative [Arabidopsis thaliana]	244	9e-63
CtaTrans83	1348	EOX92378	Mtn21-like protein isoform 1 [Theobroma cacao]	506	1e-141
CtaTrans84	439	CAN71437	hypothetical protein VITISV_039530 [Vitis vinifera]	75.1	7e-12
CtaTrans87	1990	AFB82642	ATP-citrate synthase [Camellia sinensis]	847	0
CtaTrans88	1268	EMJ19081	hypothetical protein PRUPE_ppa005069mg [Prunus persica]	690	0
CtaTrans90	206	XP_003539734	PREDICTED: uncharacterized protein LOC100798336 [Glycine max]	56.2	4e-06
CtaTrans91	493	EOY11988	Cellulose synthase like E1 [Theobroma cacao]	207	7e-52
CtaTrans92	320	EMJ14745	hypothetical protein PRUPE_ppa018740mg [Prunus persica]	189	2e-46
CtaTrans94	570	XP_004504703	PREDICTED: U6 snRNA-associated Sm-like protein LSm5-like [Cicer arietinum]_x0001_unknown [Medicago truncatula]_x0001_Small nuclear ribonucleoprotein family protein [Theobroma cacao]	173	2e-41
CtaTrans95	1553	XP_002281129	PREDICTED: bifunctional dihydrofolate reductase-thymidylate synthase-like [Vitis vinifera]	446	1e-122
CtaTrans96	227	AAK01147	GRR1-like protein 1 [Arabidopsis thaliana]	150	2e-34
CtaTrans99	266	XP_002265512	PREDICTED: uncharacterized protein LOC100246698 [Vitis vinifera]	61.6	8e-08
CtaTrans100	428	XP_004233770	PREDICTED: probable metal-nicotianamine transporter YSL7-like [Solanum lycopersicum]	228	7e-58
CtaTrans101	307	NP_566365	uncharacterized protein [Arabidopsis thaliana]_x0001_unknown protein [Arabidopsis thaliana]_x0001_AT3g10020/T22K18_16 [Arabidopsis thaliana]_x0001_AT3g10020/T22K18_16 [Arabidopsis thaliana]_x0001_AT3g10020/T22K18_16 [Arabidopsis thaliana]_x0001_AT3g10020/T22K18_16 [Arabidopsis thaliana]_x0001_unknown [Arabidopsis thaliana]_x0001_uncharacterized protein AT3G10020 [Arabidopsis thaliana]	115	5e-24
CtaTrans102	435	EMJ03793	hypothetical protein PRUPE_ppa011620mg [Prunus persica]	102	6e-20
CtaTrans103	250	CAN65100	hypothetical protein VITISV_039725 [Vitis vinifera]	82.8	3e-14
CtaTrans104	2112	EMJ25796	hypothetical protein PRUPE_ppa027084mg, partial [Prunus persica]	102	4e-19
CtaTrans105	1622	XP_002277525	PREDICTED: CAAX prenyl protease 1 homolog [Vitis vinifera]_x0001_unnamed protein product [Vitis vinifera]	802	0
CtaTrans109	915	AFK42973	unknown [Lotus japonicus]	209	7e-52
CtaTrans111	1859	XP_003633330	PREDICTED: mitochondrial import inner membrane translocase subunit TIM50-like [Vitis vinifera]_x0001_unnamed protein product [Vitis vinifera]	308	6e-81
CtaTrans112	881	XP_002275472	PREDICTED: protein AF-9 homolog [Vitis vinifera]	365	1e-105
CtaTrans113	317	XP_004924946	PREDICTED: proton-coupled amino acid transporter 4-like [Bombyx mori]	130	2e-28
CtaTrans114	373	EMJ23373	hypothetical protein PRUPE_ppa007762mg [Prunus persica]	157	1e-36
CtaTrans116	3486	XP_002272127	PREDICTED: uncharacterized protein LOC100260617 [Vitis vinifera]	1196	0
CtaTrans117	902	XP_002269509	PREDICTED: probable inactive leucine-rich repeat receptor-like protein kinase At3g03770 [Vitis vinifera]_x0001_unnamed protein product [Vitis vinifera]	260	4e-67
CtaTrans120	315	EKG20281	hypothetical protein MPH_02398 [Macrophomina phaseolina MS6]	211	5e-53
CtaTrans121	588	EMJ24347	hypothetical protein PRUPE_ppa003781mg [Prunus persica]	64.7	1e-08
CtaTrans122	510	NP_191875	uncharacterized protein [Arabidopsis thaliana]_x0001_AT3g63160/F16M2_10 [Arabidopsis thaliana]_x0001_putative protein [Arabidopsis thaliana]_x0001_chloroplast outer envelope membrane protein [Arabidopsis thaliana]_x0001_At3g63160 [Arabidopsis thaliana]_x0001_hypothetical protein [Arabidopsis thaliana]_x0001_At3g63160 [Arabidopsis thaliana]_x0001_uncharacterized protein AT3G63160 [Arabidopsis thal…	139	4e-31
CtaTrans127	390	BAN20627	clathrin heavy chain [Riptortus pedestris]	240	1e-61
CtaTrans129	1278	XP_002331075	predicted protein [Populus trichocarpa]_x0001_predicted protein [Populus trichocarpa]	80.1	1e-12
CtaTrans130	205	CAN75609	hypothetical protein VITISV_002943 [Vitis vinifera]	57	2e-06
CtaTrans131	297	AAG51672	putative 20S proteasome beta subunit PBC2; 7006-8626 [Arabidopsis thaliana]	197	1e-48
CtaTrans132	263	ELA36889	glucose-repressible gene protein [Colletotrichum gloeosporioides Nara gc5]	95.1	7e-18
CtaTrans133	362	XP_002532343	LIGULELESS1 protein, putative [Ricinus communis]_x0001_LIGULELESS1 protein, putative [Ricinus communis]	68.2	9e-10
CtaTrans135	218	NP_849932	Chaperone protein htpG family protein [Arabidopsis thaliana]_x0001_Chaperone protein htpG family protein [Arabidopsis thaliana]	144	1e-32
CtaTrans137	983	XP_002270586	PREDICTED: pseudouridine-5'-monophosphatase-like [Vitis vinifera]	416	1e-114
CtaTrans140	923	XP_002284621	PREDICTED: uncharacterized protein LOC100245350 [Vitis vinifera]	213	9e-53
CtaTrans143	440	EMS22886	large subunit ribosomal protein L17e [Rhodosporidium toruloides NP11]	265	5e-69
CtaTrans145	763	XP_002270620	PREDICTED: uridine-cytidine kinase C [Vitis vinifera]_x0001_unnamed protein product [Vitis vinifera]	202	1e-49
CtaTrans146	347	XP_002272699	PREDICTED: uncharacterized protein LOC100240870 [Vitis vinifera]_x0001_unnamed protein product [Vitis vinifera]	176	2e-42
CtaTrans147	3241	XP_002264009	PREDICTED: replication protein A 70 kDa DNA-binding subunit-like [Vitis vinifera]	1305	0
CtaTrans150	1351	EOY27087	Kinase protein with adenine nucleotide alpha hydrolases-like domain isoform 3, partial [Theobroma cacao]	763	0
CtaTrans151	3516	XP_002534001	serine/threonine protein kinase, putative [Ricinus communis]_x0001_serine/threonine protein kinase, putative [Ricinus communis]	1036	0
CtaTrans153	288	XP_001790765	hypothetical protein SNOG_00068 [Phaeosphaeria nodorum SN15]_x0001_hypothetical protein SNOG_00068 [Phaeosphaeria nodorum SN15]	186	2e-45
CtaTrans154	339	NP_197455	uncharacterized protein [Arabidopsis thaliana]_x0001_unknown protein [Arabidopsis thaliana]_x0001_unknown [Arabidopsis thaliana]_x0001_unknown protein [Arabidopsis thaliana]_x0001_uncharacterized protein AT5G19540 [Arabidopsis thaliana]	171	1e-40
CtaTrans155	1799	XP_002282506	PREDICTED: ubiquitin-associated domain-containing protein 2 isoform 1 [Vitis vinifera]_x0001_unnamed protein product [Vitis vinifera]	492	1e-136
CtaTrans158	665	AFU25705	gag-pol precursor [Castanea mollissima]	219	5e-55
CtaTrans159	585	XP_002310135	predicted protein [Populus trichocarpa]_x0001_predicted protein [Populus trichocarpa]	202	3e-50
CtaTrans160	488	NP_177455	uncharacterized protein [Arabidopsis thaliana]_x0001_hypothetical protein; 69822-70342 [Arabidopsis thaliana]_x0001_unknown protein [Arabidopsis thaliana]_x0001_At1g73120 [Arabidopsis thaliana]_x0001_uncharacterized protein AT1G73120 [Arabidopsis thaliana]	226	2e-57
CtaTrans161	1539	XP_002275554	PREDICTED: uncharacterized protein LOC100248121 isoform 1 [Vitis vinifera]	531	1e-148
CtaTrans162	924	XP_002515669	conserved hypothetical protein [Ricinus communis]_x0001_conserved hypothetical protein [Ricinus communis]	143	8e-32
CtaTrans163	295	NP_176132	amino acid permease 1 [Arabidopsis thaliana]_x0001_RecName: Full=Amino acid permease 1; AltName: Full=Amino acid transporter AAP1; AltName: Full=Neutral amino acid transporter II_x0001_Identical to the amino acid permease I (AAP1) gb|X67124 and neutral amino acid transport system II (NAT2) gb|AF031649 from Arabidopsis thaliana and contains a transmembrane amino acid transporter protein PF|01490 d…	162	5e-38
CtaTrans164	389	WP_005956515	hypothetical protein, partial [Fusobacterium necrophorum]_x0001_hypothetical protein HMPREF9466_03173, partial [Fusobacterium necrophorum subsp. funduliforme 1_1_36S]	58.9	5e-12
CtaTrans165	690	EMF15586	translationally-controlled tumor protein [Mycosphaerella populorum SO2202]	112	7e-23
CtaTrans166	2001	XP_002282779	PREDICTED: xaa-Pro dipeptidase-like [Vitis vinifera]_x0001_unnamed protein product [Vitis vinifera]	855	0
CtaTrans167	3015	CBI30744	unnamed protein product [Vitis vinifera]	397	1e-107
CtaTrans168	2167	XP_004230247	PREDICTED: uncharacterized protein LOC101256712 [Solanum lycopersicum]	686	0
CtaTrans169	1983	CAN62190	hypothetical protein VITISV_020113 [Vitis vinifera]	672	0
CtaTrans171	575	XP_004537549	PREDICTED: eukaryotic translation initiation factor 5B-like isoform X2 [Ceratitis capitata]	57.8	2e-06
CtaTrans174	348	XP_001986606	GH20431 [Drosophila grimshawi]_x0001_GH20431 [Drosophila grimshawi]	178	6e-43
CtaTrans179	2831	CAA58700	inorganic pyrophosphatase [Nicotiana tabacum]	1371	0
CtaTrans181	2104	EMJ26471	hypothetical protein PRUPE_ppa001473mg [Prunus persica]	1005	0
CtaTrans185	217	NP_001185258	DNA-binding bromodomain-containing protein [Arabidopsis thaliana]_x0001_DNA-binding bromodomain-containing protein [Arabidopsis thaliana]	140	2e-31
CtaTrans186	255	BAH19908	AT5G16150 [Arabidopsis thaliana]	124	1e-26
CtaTrans187	322	NP_564338	carbamoyl phosphate synthetase B [Arabidopsis thaliana]_x0001_carbamoyl phosphate synthetase large chain (carB) [Arabidopsis thaliana]_x0001_At1g29900/F1N18_6 [Arabidopsis thaliana]_x0001_carbamoyl phosphate synthetase large chain [Arabidopsis thaliana]_x0001_At1g29900/F1N18_6 [Arabidopsis thaliana]_x0001_carbamoyl phosphate synthetase B [Arabidopsis thaliana]	213	2e-53
CtaTrans188	355	EMJ26680	hypothetical protein PRUPE_ppa000131mg [Prunus persica]	119	3e-25
CtaTrans189	201	NP_180506	glutathione S-transferase tau 5 [Arabidopsis thaliana]_x0001_RecName: Full=Glutathione S-transferase U5; Short=AtGSTU5; AltName: Full=AtGSTU1; AltName: Full=GST class-tau member 5; AltName: Full=Glutathione S-transferase 103-1A_x0001_glutathione S-transferase [Arabidopsis thaliana]_x0001_glutathione transferase [Arabidopsis thaliana]_x0001_glutathione S-transferase [Arabidopsis thaliana]_x0001_Gl…	140	1e-31
CtaTrans191	746	CAN83599	hypothetical protein VITISV_015691 [Vitis vinifera]	138	9e-33
CtaTrans193	3740	XP_002273083	PREDICTED: lysine-specific histone demethylase 1 homolog 3-like [Vitis vinifera]	1333	0
CtaTrans199	588	XP_004137632	PREDICTED: zinc finger protein NUTCRACKER-like [Cucumis sativus]_x0001_PREDICTED: zinc finger protein NUTCRACKER-like [Cucumis sativus]	322	3e-86
CtaTrans200	999	CAN71829	hypothetical protein VITISV_020655 [Vitis vinifera]	107	8e-21
CtaTrans201	251	NP_001031804	NAD(P)H-quinone oxidoreductase subunit M [Arabidopsis thaliana]_x0001_RecName: Full=NAD(P)H-quinone oxidoreductase subunit M, chloroplastic; AltName: Full=NAD(P)H dehydrogenase I subunit M; Short=NDH-1 subunit M; Short=NDH-M; Flags: Precursor_x0001_NAD(P)H-quinone oxidoreductase subunit M [Arabidopsis thaliana]	178	6e-43
CtaTrans203	286	CAN80322	hypothetical protein VITISV_021000 [Vitis vinifera]	45.1	8e-07
CtaTrans204	350	CBI20096	unnamed protein product [Vitis vinifera]	87.8	1e-15
CtaTrans206	303	EOA37169	hypothetical protein CARUB_v10010503mg, partial [Capsella rubella]	132	5e-29
CtaTrans211	1473	XP_004160882	PREDICTED: uncharacterized LOC101206881 [Cucumis sativus]	543	1e-152
CtaTrans213	1180	XP_002264918	PREDICTED: U-box domain-containing protein 6-like [Vitis vinifera]	586	1e-165
CtaTrans214	1266	XP_002273099	PREDICTED: uncharacterized protein LOC100251759 [Vitis vinifera]_x0001_unnamed protein product [Vitis vinifera]	400	1e-109
CtaTrans216	801	XP_002262677	PREDICTED: cation/H(+) antiporter 15-like [Vitis vinifera]	218	2e-54
CtaTrans217	364	NP_196118	SAD1/UNC-84 domain protein 1 [Arabidopsis thaliana]_x0001_unnamed protein product [Arabidopsis thaliana]_x0001_AT5g04990/MUG13_15 [Arabidopsis thaliana]_x0001_AT5g04990/MUG13_15 [Arabidopsis thaliana]_x0001_SAD1/UNC-84 domain protein 1 [Arabidopsis thaliana]	163	2e-38
CtaTrans218	351	NP_180620	histone H1.2 [Arabidopsis thaliana]_x0001_RecName: Full=Histone H1.2_x0001_putative histone H1 protein [Arabidopsis thaliana]_x0001_Histone H1-2 [Arabidopsis thaliana]_x0001_putative histone H1 protein [Arabidopsis thaliana]_x0001_histone H1 [Arabidopsis thaliana]_x0001_histone H1 [Arabidopsis thaliana]_x0001_histone H1.2 [Arabidopsis thaliana]	191	7e-47
CtaTrans219	679	CBI15290	unnamed protein product [Vitis vinifera]	220	2e-55
CtaTrans220	616	EMJ15765	hypothetical protein PRUPE_ppa000454mg [Prunus persica]	218	9e-55
CtaTrans221	550	BAH72439	ACYPI007405 [Acyrthosiphon pisum]	209	2e-52
CtaTrans222	237	NP_191966	NAD-dependent malic enzyme 2 [Arabidopsis thaliana]_x0001_RecName: Full=NAD-dependent malic enzyme 2, mitochondrial; Short=AtNAD-ME2; Short=NAD-malic enzyme 2; Flags: Precursor_x0001_putative malate oxidoreductase [Arabidopsis thaliana]_x0001_putative malate oxidoreductase [Arabidopsis thaliana]_x0001_putative malate oxidoreductase [Arabidopsis thaliana]_x0001_At4g00570 [Arabidopsis thaliana]_x00…	92.4	4e-17
CtaTrans223	1494	XP_003531670	PREDICTED: ruvB-like 1-like [Glycine max]	849	0
CtaTrans224	1273	XP_002279174	PREDICTED: calcium-binding protein 39-like isoform 1 [Vitis vinifera]_x0001_unnamed protein product [Vitis vinifera]	589	1e-166
CtaTrans226	1408	CBI24704	unnamed protein product [Vitis vinifera]	551	1e-154
CtaTrans231	1443	XP_002277132	PREDICTED: CMP-N-acetylneuraminate-beta-galactosamide-alpha-2, 3-sialyltransferase 1-like [Vitis vinifera]	433	1e-119
CtaTrans234	1470	XP_002274221	PREDICTED: GTP-binding protein ERG-like [Vitis vinifera]	655	0
CtaTrans236	553	XP_002316888	predicted protein [Populus trichocarpa]_x0001_predicted protein [Populus trichocarpa]	164	8e-39
CtaTrans237	510	XP_002526721	conserved hypothetical protein [Ricinus communis]_x0001_conserved hypothetical protein [Ricinus communis]	97.8	1e-18
CtaTrans238	884	XP_002282822	PREDICTED: probable phospholipase A2 homolog 1 [Vitis vinifera]_x0001_unnamed protein product [Vitis vinifera]	242	1e-61
CtaTrans239	1915	XP_002534017	conserved hypothetical protein [Ricinus communis]_x0001_conserved hypothetical protein [Ricinus communis]	465	1e-128
CtaTrans240	286	XP_002303052	predicted protein [Populus trichocarpa]_x0001_predicted protein [Populus trichocarpa]	133	2e-29
CtaTrans241	1189	EMJ28221	hypothetical protein PRUPE_ppa000949mg [Prunus persica]	286	9e-75
CtaTrans242	295	XP_001805396	hypothetical protein SNOG_15237 [Phaeosphaeria nodorum SN15]_x0001_hypothetical protein SNOG_15237 [Phaeosphaeria nodorum SN15]	178	6e-43
CtaTrans243	405	XP_004239001	PREDICTED: uncharacterized protein LOC101251473 [Solanum lycopersicum]	144	8e-33
CtaTrans246	203	EAX04582	hCG1999844 [Homo sapiens]	49.3	3e-14
CtaTrans248	789	EOY15203	Uncharacterized protein TCM_034349 [Theobroma cacao]	148	2e-33
CtaTrans249	1693	EOX92234	BZIP transcription factor family protein isoform 1 [Theobroma cacao]	543	1e-152
CtaTrans250	902	BAM14582	putative glutathione S-transferase [Cyclamen persicum x Cyclamen purpurascens]	325	1e-86
CtaTrans251	2746	EOY22628	DNAJ heat shock N-terminal domain-containing protein, putative [Theobroma cacao]	680	0
CtaTrans254	484	AAN06870	Putative gag-pol polyprotein [Oryza sativa Japonica Group]_x0001_retrotransposon protein, putative, Ty1-copia subclass [Oryza sativa Japonica Group]	92.8	1e-34
CtaTrans255	738	EOX96439	ARP2/3 complex 16 kDa subunit (p16-Arc) isoform 1 [Theobroma cacao]	253	4e-65
CtaTrans257	375	NP_567638	methionine sulfoxide reductase B9 [Arabidopsis thaliana]_x0001_RecName: Full=Peptide methionine sulfoxide reductase B9; Short=AtMSRB9; AltName: Full=Peptide-methionine (R)-S-oxide reductase_x0001_unknown protein [Arabidopsis thaliana]_x0001_unknown protein [Arabidopsis thaliana]_x0001_methionine sulfoxide reductase B9 [Arabidopsis thaliana]	204	1e-50
CtaTrans258	1529	XP_002272243	PREDICTED: aspartic proteinase nepenthesin-2-like [Vitis vinifera]	583	1e-164
CtaTrans260	244	NP_179916	poly(A) binding protein 4 [Arabidopsis thaliana]_x0001_RecName: Full=Polyadenylate-binding protein 4; Short=PABP-4; Short=Poly(A)-binding protein 4_x0001_putative poly(A) binding protein [Arabidopsis thaliana]_x0001_putative poly(A) binding protein [Arabidopsis thaliana]_x0001_putative poly(A) binding protein [Arabidopsis thaliana]_x0001_poly(A) binding protein 4 [Arabidopsis thaliana]	155	4e-36
CtaTrans262	481	BAN20627	clathrin heavy chain [Riptortus pedestris]	274	8e-72
CtaTrans263	550	XP_004244012	PREDICTED: probable amino acid permease 7-like [Solanum lycopersicum]	184	1e-44
CtaTrans265	1195	EOX95690	Transcription factor jumonji domain-containing protein, putative isoform 2, partial [Theobroma cacao]	314	3e-83
CtaTrans269	341	NP_051117	hypothetical protein Arthcp087 [Arabidopsis thaliana]_x0001_RecName: Full=Putative membrane protein ycf1_x0001_ycf1 [Arabidopsis thaliana]	224	6e-57
CtaTrans271	645	XP_002518791	catalytic, putative [Ricinus communis]_x0001_catalytic, putative [Ricinus communis]	275	7e-72
CtaTrans273	1327	EOX93927	Sec14p-like phosphatidylinositol transfer family protein [Theobroma cacao]	353	6e-95
CtaTrans274	336	XP_002275763	PREDICTED: endo-1,3;1,4-beta-D-glucanase [Vitis vinifera]_x0001_unnamed protein product [Vitis vinifera]	113	2e-23
CtaTrans277	330	CAN80126	hypothetical protein VITISV_013417 [Vitis vinifera]	128	6e-28
CtaTrans278	455	EON67231	40S ribosomal protein S19 [Coniosporium apollinis CBS 100218]	246	1e-63
CtaTrans279	912	EMJ22851	hypothetical protein PRUPE_ppb006192mg [Prunus persica]	355	1e-95
CtaTrans280	268	AAF24062	v-SNARE AtVTI1b [Arabidopsis thaliana]	164	7e-39
CtaTrans285	1776	EOY23117	IQ-domain 24, putative [Theobroma cacao]	429	1e-117
CtaTrans286	441	EMJ11462	hypothetical protein PRUPE_ppa003204mg [Prunus persica]	282	2e-74
CtaTrans287	308	XP_002314708	predicted protein [Populus trichocarpa]_x0001_predicted protein [Populus trichocarpa]	72.8	4e-11
CtaTrans288	644	XP_003632537	PREDICTED: beta-galactosidase 3-like [Vitis vinifera]_x0001_unnamed protein product [Vitis vinifera]	365	5e-99
CtaTrans290	352	CAN77883	hypothetical protein VITISV_024433 [Vitis vinifera]	140	1e-31
CtaTrans291	457	ADN96693	peroxidase 6 [Rubia cordifolia]	55.8	5e-06
CtaTrans293	431	XP_002312370	predicted protein [Populus trichocarpa]_x0001_unknown [Populus trichocarpa]_x0001_unknown [Populus trichocarpa]_x0001_unknown [Populus trichocarpa]_x0001_predicted protein [Populus trichocarpa]	56.2	4e-06
CtaTrans295	1631	EOY31955	S-adenosyl-L-methionine-dependent methyltransferases superfamily protein isoform 3 [Theobroma cacao]	81.3	9e-13
CtaTrans296	283	EMD00388	hypothetical protein BAUCODRAFT_144066 [Baudoinia compniacensis UAMH 10762]	90.5	2e-16
CtaTrans297	281	EFX86238	hypothetical protein DAPPUDRAFT_313308 [Daphnia pulex]	84.7	9e-15
CtaTrans299	206	XP_002873414	peroxisomal NAD-malate dehydrogenase 2 [Arabidopsis lyrata subsp. lyrata]_x0001_peroxisomal NAD-malate dehydrogenase 2 [Arabidopsis lyrata subsp. lyrata]	129	4e-28
CtaTrans300	229	EOA24508	hypothetical protein CARUB_v10017764mg, partial [Capsella rubella]	161	8e-38
CtaTrans302	253	XP_004252958	PREDICTED: DNA annealing helicase and endonuclease ZRANB3-like [Solanum lycopersicum]	61.2	1e-07
CtaTrans303	428	EGI59958	Histone deacetylase complex subunit SAP18 [Acromyrmex echinatior]	191	9e-47
CtaTrans305	291	AAM61384	squalene epoxidase-like protein [Arabidopsis thaliana]	194	8e-48
CtaTrans307	869	XP_002285154	PREDICTED: uncharacterized protein LOC100256078 isoform 2 [Vitis vinifera]	204	3e-50
CtaTrans308	771	XP_002430157	minifly protein, putative [Pediculus humanus corporis]_x0001_minifly protein, putative [Pediculus humanus corporis]	283	2e-94
CtaTrans309	1012	CBI38010	unnamed protein product [Vitis vinifera]	457	1e-126
CtaTrans314	1498	AEI83420	magnesium chelatase H subunit [Camellia sinensis]	766	0
CtaTrans315	1432	ADN33672	hypothetical protein [Cucumis melo subsp. melo]	76.6	2e-11
CtaTrans321	245	NP_566968	ubiquitin-conjugating enzyme E2 variant 1D [Arabidopsis thaliana]_x0001_RecName: Full=Ubiquitin-conjugating enzyme E2 variant 1D; Short=Ubc enzyme variant 1D; AltName: Full=Protein MMS ZWEI HOMOLOG 4_x0001_putative DNA-binding protein [Arabidopsis thaliana]_x0001_Unknown protein [Arabidopsis thaliana]_x0001_unknown protein [Arabidopsis thaliana]_x0001_E2, ubiquitin-conjugating enzyme, putative [A…	180	1e-43
CtaTrans327	1794	XP_002285864	PREDICTED: protein disulfide-isomerase [Vitis vinifera]_x0001_unnamed protein product [Vitis vinifera]	731	0
CtaTrans328	901	XP_003634300	PREDICTED: LRR repeats and ubiquitin-like domain-containing protein At2g30105-like [Vitis vinifera]_x0001_unnamed protein product [Vitis vinifera]	275	2e-71
CtaTrans330	267	EGX95545	alkaline serine protease AorO [Cordyceps militaris CM01]	55.1	8e-06
CtaTrans334	1805	XP_004252902	PREDICTED: F-box/kelch-repeat protein At3g06240-like [Solanum lycopersicum]	237	1e-59
CtaTrans336	1809	AAB39510	AP-1 Golgi-related complex component; clathrin coated vesicles; clathrin assembly protein [Camptotheca acuminata]	316	1e-83
CtaTrans337	200	CAC01928	67kD chloroplastic RNA-binding protein, P67 [Arabidopsis thaliana]	135	4e-30
CtaTrans343	626	EMJ08779	hypothetical protein PRUPE_ppa018485mg [Prunus persica]	132	7e-29
CtaTrans344	2203	EMJ06662	hypothetical protein PRUPE_ppa007943mg [Prunus persica]	510	1e-142
CtaTrans345	293	CAN66987	hypothetical protein VITISV_044466 [Vitis vinifera]	62.4	5e-08
CtaTrans346	1342	EMJ09620	hypothetical protein PRUPE_ppa000739mg [Prunus persica]	776	0
CtaTrans347	1327	XP_002281445	PREDICTED: probable beta-1,4-xylosyltransferase IRX9H-like [Vitis vinifera]_x0001_unnamed protein product [Vitis vinifera]	179	2e-42
CtaTrans349	732	EOX93302	RmlC-like cupins superfamily protein [Theobroma cacao]	210	3e-52
CtaTrans353	510	XP_002275241	PREDICTED: aspartic proteinase [Vitis vinifera]	129	4e-28
CtaTrans355	731	XP_004245652	PREDICTED: ethylene-responsive transcription factor ERF026-like [Solanum lycopersicum]	244	2e-62
CtaTrans356	2107	XP_004250430	PREDICTED: uncharacterized protein LOC101257134 [Solanum lycopersicum]	892	0
CtaTrans357	1701	XP_004244279	PREDICTED: rab3 GTPase-activating protein non-catalytic subunit-like [Solanum lycopersicum]	384	0
CtaTrans358	1570	EFN60208	Polyadenylate-binding protein 1 [Camponotus floridanus]	733	0
CtaTrans359	246	EFN54343	hypothetical protein CHLNCDRAFT_135593 [Chlorella variabilis]	60.1	2e-07
CtaTrans360	288	XP_004977985	PREDICTED: histone H3-like centromeric protein CSE4-like [Setaria italica]	123	2e-26
CtaTrans361	750	XP_002278066	PREDICTED: probable ADP-ribosylation factor GTPase-activating protein AGD8-like [Vitis vinifera]_x0001_unnamed protein product [Vitis vinifera]	168	2e-39
CtaTrans363	325	AAG51735	unknown protein; 25451-20507 [Arabidopsis thaliana]	222	3e-56
CtaTrans364	306	NP_197823	uncharacterized protein [Arabidopsis thaliana]_x0001_unnamed protein product [Arabidopsis thaliana]_x0001_uncharacterized protein AT5G24350 [Arabidopsis thaliana]	69.3	4e-10
CtaTrans368	416	BAG16519	putative aspartic protease [Capsicum chinense]	88.2	8e-16
CtaTrans376	491	EOY34228	Chitinase 1 [Theobroma cacao]	240	1e-61
CtaTrans377	942	XP_004239296	PREDICTED: cytochrome P450 716B2-like [Solanum lycopersicum]	461	1e-127
CtaTrans379	534	EMD63229	hypothetical protein COCSADRAFT_161745 [Bipolaris sorokiniana ND90Pr]	331	5e-89
CtaTrans380	804	CBI23006	unnamed protein product [Vitis vinifera]	343	3e-92
CtaTrans381	202	XP_002441211	hypothetical protein SORBIDRAFT_09g022390 [Sorghum bicolor]_x0001_hypothetical protein SORBIDRAFT_09g022390 [Sorghum bicolor]	116	2e-24
CtaTrans382	560	EHY60680	hypothetical protein HMPREF1120_08630 [Exophiala dermatitidis NIH/UT8656]	186	2e-45
CtaTrans383	1618	CAN66330	hypothetical protein VITISV_000598 [Vitis vinifera]	96.7	2e-17
CtaTrans391	1612	XP_002273061	PREDICTED: uncharacterized protein LOC100249560 [Vitis vinifera]	469	1e-130
CtaTrans392	521	XP_002879244	hypothetical protein ARALYDRAFT_481911 [Arabidopsis lyrata subsp. lyrata]_x0001_hypothetical protein ARALYDRAFT_481911 [Arabidopsis lyrata subsp. lyrata]	140	1e-31
CtaTrans393	635	EOY22369	RING/U-box superfamily protein [Theobroma cacao]	266	3e-69
CtaTrans394	219	NP_197847	TCV-interacting protein [Arabidopsis thaliana]_x0001_TIP [Arabidopsis thaliana]_x0001_NAC2-like protein [Arabidopsis thaliana]_x0001_NAC2-like protein [Arabidopsis thaliana]_x0001_At5g24590 [Arabidopsis thaliana]_x0001_TCV-interacting protein [Arabidopsis thaliana]	156	2e-36
CtaTrans396	656	EOY04824	Golgi transport complex protein-related [Theobroma cacao]	209	5e-52
CtaTrans398	295	XP_003632702	PREDICTED: solute carrier family 35 member F1-like [Vitis vinifera]	63.2	3e-08
CtaTrans399	1654	CBI30570	unnamed protein product [Vitis vinifera]	294	7e-77
CtaTrans401	2181	ABK95136	unknown [Populus trichocarpa]	646	0
CtaTrans405	2903	XP_002278247	PREDICTED: probable pre-mRNA-splicing factor ATP-dependent RNA helicase [Vitis vinifera]_x0001_hypothetical protein VITISV_036050 [Vitis vinifera]	1369	0
CtaTrans407	474	NP_176508	cystatin-related domain protein [Arabidopsis thaliana]_x0001_hypothetical protein; 85827-84857 [Arabidopsis thaliana]_x0001_cystatin-related domain protein [Arabidopsis thaliana]	55.5	6e-06
CtaTrans409	767	CAN78407	hypothetical protein VITISV_023176 [Vitis vinifera]	127	3e-27
CtaTrans410	1637	AAB92518	putative RNA binding protein [Nicotiana tabacum]	652	0
CtaTrans411	300	NP_195658	cytochrome P450, family 96, subfamily A, polypeptide 9 [Arabidopsis thaliana]_x0001_cytochrome P450-like protein [Arabidopsis thaliana]_x0001_cytochrome P450-like protein [Arabidopsis thaliana]_x0001_cytochrome P450, family 96, subfamily A, polypeptide 9 [Arabidopsis thaliana]	156	3e-36
CtaTrans412	529	CAB71293	chloroplast ferredoxin-NADP+ oxidoreductase precursor [Capsicum annuum]	114	1e-23
CtaTrans414	258	CAN81809	hypothetical protein VITISV_032939 [Vitis vinifera]	103	2e-20
CtaTrans416	224	AAF26472	T25K16.8 [Arabidopsis thaliana]	127	2e-27
CtaTrans417	959	XP_004239132	PREDICTED: beta-1,4-mannosyl-glycoprotein 4-beta-N-acetylglucosaminyltransferase-like isoform 1 [Solanum lycopersicum]	545	1e-153
CtaTrans420	479	XP_002512076	enzyme inhibitor, putative [Ricinus communis]_x0001_enzyme inhibitor, putative [Ricinus communis]	121	9e-26
CtaTrans421	1168	CBI38444	unnamed protein product [Vitis vinifera]	80.1	1e-18
CtaTrans426	2127	EOY26094	Phosphatase 2C family protein [Theobroma cacao]	544	1e-152
CtaTrans428	2587	XP_002272428	PREDICTED: protein TRIGALACTOSYLDIACYLGLYCEROL 2, chloroplastic-like [Vitis vinifera]_x0001_unnamed protein product [Vitis vinifera]	447	1e-166
CtaTrans429	1600	BAB20969	aspartic proteinase 1 [Nepenthes alata]	722	0
CtaTrans431	957	XP_002273592	PREDICTED: N-alpha-acetyltransferase 11 [Vitis vinifera]_x0001_hypothetical protein VITISV_013774 [Vitis vinifera]	357	4e-96
CtaTrans432	782	XP_002524051	conserved hypothetical protein [Ricinus communis]_x0001_conserved hypothetical protein [Ricinus communis]	278	1e-72
CtaTrans433	294	AAG12692	cytosolic IMP-GMP specific 5'-nucleotidase, putative; 41097-37373 [Arabidopsis thaliana]	201	5e-50
CtaTrans435	568	XP_002519983	transcription factor, putative [Ricinus communis]_x0001_transcription factor, putative [Ricinus communis]	280	1e-73
CtaTrans436	1107	XP_002266141	PREDICTED: uncharacterized protein LOC100242406 [Vitis vinifera]	152	1e-34
CtaTrans437	2189	XP_002265359	PREDICTED: cyclin-dependent kinase F-4-like [Vitis vinifera]_x0001_unnamed protein product [Vitis vinifera]	382	1e-142
CtaTrans439	1831	XP_002265825	PREDICTED: protease Do-like 10, mitochondrial-like [Vitis vinifera]_x0001_unnamed protein product [Vitis vinifera]	848	0
CtaTrans441	272	AAM67287	fibrillin precursor-like protein [Arabidopsis thaliana]	172	3e-41
CtaTrans443	1519	EOY03573	UDP-glucosyl transferase 88A1, putative [Theobroma cacao]	562	1e-157
CtaTrans444	1641	EOY28574	Cysteine-rich RLK 10 [Theobroma cacao]	135	4e-29
CtaTrans445	1845	XP_002284077	PREDICTED: inner membrane protein PPF-1, chloroplastic isoform 1 [Vitis vinifera]	735	0
CtaTrans447	278	EOY22699	Tetratricopeptide repeat-like superfamily protein, putative [Theobroma cacao]	119	4e-25
CtaTrans450	283	ACV89760	putative early light induced protein 2 [Camellia sinensis]_x0001_putative early light induced protein 2 [Camellia sinensis]	126	2e-27
CtaTrans451	220	EOX98171	ATP binding protein, putative isoform 4 [Theobroma cacao]	127	2e-27
CtaTrans452	835	EON61348	fructose-bisphosphate aldolase [Coniosporium apollinis CBS 100218]	426	1e-117
CtaTrans453	458	XP_003693760	PREDICTED: LOW QUALITY PROTEIN: 60S ribosomal protein L28-like [Apis florea]	181	1e-43
CtaTrans454	358	EOA21182	hypothetical protein CARUB_v10001526mg [Capsella rubella]	231	6e-59
CtaTrans455	441	NP_568051	vacuolar proton ATPase A3 [Arabidopsis thaliana]_x0001_RecName: Full=Vacuolar proton ATPase a3; AltName: Full=V-type proton ATPase 95 kDa subunit a isoform 3; Short=V-ATPase 95 kDa isoform a3; AltName: Full=Vacuolar proton pump subunit a3; AltName: Full=Vacuolar proton translocating ATPase 95 kDa subunit a isoform 3_x0001_AT4g39080/F19H22_180 [Arabidopsis thaliana]_x0001_At4g39080/F19H22_180 [Ara…	283	1e-74
CtaTrans456	392	XP_003249337	PREDICTED: serine/arginine-rich splicing factor 7-like [Apis mellifera]	181	6e-44
CtaTrans457	901	XP_002278562	PREDICTED: uncharacterized protein LOC100258889 [Vitis vinifera]	232	1e-58
CtaTrans458	912	XP_002265881	PREDICTED: prohibitin-1, mitochondrial [Vitis vinifera]	385	1e-104
CtaTrans459	1339	EOY23271	HXXXD-type acyl-transferase family protein [Theobroma cacao]	620	1e-175
CtaTrans460	211	NP_196107	calcium dependent protein kinase 1 [Arabidopsis thaliana]_x0001_RecName: Full=Calcium-dependent protein kinase 1; Short=AtCDPK 1; Short=CDPK 1; AltName: Full=Calcium-dependent protein kinase isoform AK1_x0001_calcium-dependent protein kinase [Arabidopsis thaliana]_x0001_calcium-dependent protein kinase [Arabidopsis thaliana]_x0001_putative calcium-dependent protein kinase [Arabidopsis thaliana]_x…	138	5e-31
CtaTrans464	259	EOA20103	hypothetical protein CARUB_v10000381mg [Capsella rubella]	171	6e-41
CtaTrans465	1747	AAF98369	patatin-like protein 3 [Nicotiana tabacum]	561	1e-157
CtaTrans466	2898	EOY27007	Hydroxyproline-rich glycoprotein family protein, putative [Theobroma cacao]	400	0
CtaTrans467	739	EMJ12431	hypothetical protein PRUPE_ppa004129mg [Prunus persica]	382	1e-104
CtaTrans469	242	XP_002331376	predicted protein [Populus trichocarpa]_x0001_predicted protein [Populus trichocarpa]	114	1e-23
CtaTrans470	1469	EOY29048	Tetratricopeptide repeat-like superfamily protein isoform 1 [Theobroma cacao]_x0001_Tetratricopeptide repeat-like superfamily protein isoform 1 [Theobroma cacao]_x0001_Tetratricopeptide repeat-like superfamily protein isoform 1 [Theobroma cacao]	437	1e-120
CtaTrans472	201	NP_182197	D-arabinono-1,4-lactone oxidase-like protein [Arabidopsis thaliana]_x0001_unknown protein [Arabidopsis thaliana]_x0001_D-arabinono-1,4-lactone oxidase-like protein [Arabidopsis thaliana]	141	8e-32
CtaTrans473	526	XP_002527496	histone deacetylase hda2, putative [Ricinus communis]_x0001_histone deacetylase hda2, putative [Ricinus communis]	146	3e-33
CtaTrans476	1097	XP_003635501	PREDICTED: receptor-like cytosolic serine/threonine-protein kinase RBK1-like [Vitis vinifera]_x0001_unnamed protein product [Vitis vinifera]	426	1e-117
CtaTrans477	437	WP_008036178	zinc transporter [Rhodobacterales bacterium HTCC2255]_x0001_Periplasmic solute binding protein [alpha proteobacterium HTCC2255]	101	1e-19
CtaTrans478	208	XP_002428778	Fibrillin-2 precursor, putative [Pediculus humanus corporis]_x0001_Fibrillin-2 precursor, putative [Pediculus humanus corporis]	111	9e-23
CtaTrans479	235	EOA12856	hypothetical protein CARUB_v10025824mg, partial [Capsella rubella]	173	2e-41
CtaTrans481	887	XP_002272456	PREDICTED: uncharacterized protein At5g39865 [Vitis vinifera]	394	1e-107
CtaTrans487	1635	XP_002331421	predicted protein [Populus trichocarpa]_x0001_predicted protein [Populus trichocarpa]	406	1e-110
CtaTrans489	216	NP_173978	beta glucosidase 40 [Arabidopsis thaliana]_x0001_RecName: Full=Beta-glucosidase 40; Short=AtBGLU40; Flags: Precursor_x0001_Strong similarity to beta-glucosidase (BGQ60) from Hordeum vulgare gb|L41869 and is a member of the Glycosyl hydrolase PF|00232 family. ESTs gb|AV561121, gb|AV565991 come from this gene [Arabidopsis thaliana]_x0001_putative beta-glucosidase [Arabidopsis thaliana]_x0001_putati…	157	1e-36
CtaTrans491	533	EMJ24979	hypothetical protein PRUPE_ppa010603mg [Prunus persica]	313	1e-83
CtaTrans495	2894	EOY25098	Carbon-nitrogen hydrolase family protein isoform 1 [Theobroma cacao]	1337	0
CtaTrans497	222	XP_002882717	hypothetical protein ARALYDRAFT_478456 [Arabidopsis lyrata subsp. lyrata]_x0001_hypothetical protein ARALYDRAFT_478456 [Arabidopsis lyrata subsp. lyrata]	169	2e-40
CtaTrans499	1432	XP_003635586	PREDICTED: UDP-glucuronate 4-epimerase 3-like [Vitis vinifera]	526	1e-147
CtaTrans500	1761	XP_002332196	predicted protein [Populus trichocarpa]_x0001_predicted protein [Populus trichocarpa]	751	0
CtaTrans503	571	EFA76337	cyclin-like F-box containing protein [Polysphondylium pallidum PN500]	135	6e-30
CtaTrans504	1018	BAN08523	phytochelatins [Nelumbo nucifera]	134	5e-29
CtaTrans506	409	EOA37821	hypothetical protein CARUB_v10011995mg [Capsella rubella]	263	1e-68
CtaTrans507	781	XP_002515304	triacylglycerol lipase, putative [Ricinus communis]_x0001_triacylglycerol lipase, putative [Ricinus communis]	207	2e-51
CtaTrans508	1267	XP_004299161	PREDICTED: uncharacterized protein LOC101293587 [Fragaria vesca subsp. vesca]	246	1e-62
CtaTrans509	398	EFX83244	hypothetical protein DAPPUDRAFT_100476 [Daphnia pulex]	143	2e-32
CtaTrans510	437	EMJ12097	hypothetical protein PRUPE_ppa001476mg [Prunus persica]	64.3	1e-08
CtaTrans511	535	XP_002872553	hypothetical protein ARALYDRAFT_489953 [Arabidopsis lyrata subsp. lyrata]_x0001_hypothetical protein ARALYDRAFT_489953 [Arabidopsis lyrata subsp. lyrata]	254	1e-65
CtaTrans513	935	XP_004232198	PREDICTED: probable serine/threonine-protein kinase At1g09600-like [Solanum lycopersicum]	256	7e-66
CtaTrans514	579	EHY57616	laccase TilA [Exophiala dermatitidis NIH/UT8656]	84	2e-14
CtaTrans515	612	XP_004246199	PREDICTED: growth-regulating factor 3-like [Solanum lycopersicum]	220	2e-55
CtaTrans516	824	XP_002275144	PREDICTED: mitochondrial import inner membrane translocase subunit tim22 [Vitis vinifera]_x0001_unnamed protein product [Vitis vinifera]	256	4e-66
CtaTrans517	221	NP_565569	ATPase-related DNA repair protein [Arabidopsis thaliana]_x0001_ATPase-related DNA repair protein [Arabidopsis thaliana]_x0001_At2g24420/T28I24.15 [Arabidopsis thaliana]_x0001_expressed protein [Arabidopsis thaliana]_x0001_At2g24420/T28I24.15 [Arabidopsis thaliana]_x0001_AT2G24420 [Arabidopsis thaliana]_x0001_ATPase-related DNA repair protein [Arabidopsis thaliana]_x0001_ATPase-related DNA repair …	113	2e-23
CtaTrans520	200	EHY57616	laccase TilA [Exophiala dermatitidis NIH/UT8656]	70.1	2e-10
CtaTrans521	491	AFJ80777	phenylalanine ammonia-lyase [Camellia japonica]	224	6e-57
CtaTrans522	610	AEC10976	mal d 1-like protein [Camellia sinensis]	211	1e-52
CtaTrans523	1237	EMJ28631	hypothetical protein PRUPE_ppb024021mg [Prunus persica]	156	3e-56
CtaTrans526	534	XP_002308787	f-box family protein [Populus trichocarpa]_x0001_f-box family protein [Populus trichocarpa]	160	2e-37
CtaTrans528	231	XP_003617143	Oligoribonuclease [Medicago truncatula]_x0001_Oligoribonuclease [Medicago truncatula]	57	2e-06
CtaTrans530	298	EOA86043	hypothetical protein SETTUDRAFT_110679 [Setosphaeria turcica Et28A]	94.7	9e-18
CtaTrans532	328	EKD13471	extracellular serine-rich protein [Marssonina brunnea f. sp. 'multigermtubi' MB_m1]	147	2e-33
CtaTrans533	944	XP_002267137	PREDICTED: uncharacterized protein LOC100266068 [Vitis vinifera]	373	1e-101
CtaTrans534	202	XP_002303806	predicted protein [Populus trichocarpa]_x0001_predicted protein [Populus trichocarpa]	62.8	4e-08
CtaTrans535	1557	XP_003633954	PREDICTED: transcription factor ASG4-like [Vitis vinifera]_x0001_unnamed protein product [Vitis vinifera]	411	1e-112
CtaTrans536	1357	EOY30928	Homeodomain-like superfamily protein [Theobroma cacao]	551	1e-154
CtaTrans537	617	XP_002274736	PREDICTED: 125 kDa kinesin-related protein [Vitis vinifera]_x0001_unnamed protein product [Vitis vinifera]	226	3e-57
CtaTrans538	1595	AEI61930	carotenoid cleavage dioxygenase 4 [Nicotiana tabacum]	746	0
CtaTrans539	271	EFN80400	Putative serine protease K12H4.7 [Harpegnathos saltator]	67	2e-09
CtaTrans542	442	XP_004293181	PREDICTED: uncharacterized protein LOC101298394 [Fragaria vesca subsp. vesca]	49.3	1e-12
CtaTrans543	433	CBI15799	unnamed protein product [Vitis vinifera]	184	7e-45
CtaTrans544	286	EME83311	hypothetical protein MYCFIDRAFT_153907 [Pseudocercospora fijiensis CIRAD86]	155	4e-36
CtaTrans545	1243	EOY22370	Xanthine/uracil permease family protein [Theobroma cacao]	641	0
CtaTrans546	536	XP_002278078	PREDICTED: uncharacterized protein LOC100267770 [Vitis vinifera]	245	4e-63
CtaTrans549	408	NP_189024	UDP-D-glucuronate 4-epimerase 6 [Arabidopsis thaliana]_x0001_RecName: Full=UDP-glucuronate 4-epimerase 6; AltName: Full=UDP-glucuronic acid epimerase 6; Short=AtUGlcAE2_x0001_putative NAD dependent epimerase [Arabidopsis thaliana]_x0001_nucleotide sugar epimerase-like protein [Arabidopsis thaliana]_x0001_AT3g23820/F14O13_1 [Arabidopsis thaliana]_x0001_nucleotide sugar epimerase-like protein [Arab…	169	2e-40
CtaTrans551	376	EOY04666	Uncharacterized protein TCM_019866 [Theobroma cacao]	55.1	8e-06
CtaTrans553	411	NP_849491	putative caffeoyl-CoA O-methyltransferase [Arabidopsis thaliana]_x0001_putative caffeoyl-CoA O-methyltransferase [Arabidopsis thaliana]	171	8e-41
CtaTrans554	2118	XP_004250745	PREDICTED: uncharacterized protein LOC101250859 [Solanum lycopersicum]	504	1e-140
CtaTrans555	297	BAD94244	serine protease like protein [Arabidopsis thaliana]	204	6e-51
CtaTrans556	982	CBI31857	unnamed protein product [Vitis vinifera]	337	4e-90
CtaTrans557	207	NP_178125	transmembrane leucine-repeat containing receptor-like protein TMM [Arabidopsis thaliana]_x0001_RecName: Full=Protein TOO MANY MOUTHS; AltName: Full=Receptor-like protein 17; Short=AtRLP17; Flags: Precursor_x0001_Hypothetical protein [Arabidopsis thaliana]_x0001_transmembrane leucine-repeat containing receptor-like protein TMM [Arabidopsis thaliana]	142	4e-32
CtaTrans558	302	CBI15896	unnamed protein product [Vitis vinifera]	153	2e-35
CtaTrans559	303	XP_002149801	conserved hypothetical protein [Talaromyces marneffei ATCC 18224]_x0001_conserved hypothetical protein [Talaromyces marneffei ATCC 18224]	89.7	3e-16
CtaTrans560	370	AAG26075	hypothetical protein [Arabidopsis thaliana]	248	5e-64
CtaTrans564	359	XP_003701177	PREDICTED: eukaryotic translation initiation factor 3 subunit C-like [Megachile rotundata]	214	1e-53
CtaTrans567	1617	EOY27178	Hydroxyproline-rich glycoprotein family protein, putative [Theobroma cacao]	203	1e-49
CtaTrans568	214	NP_191274	putative pseudouridine synthase NAP57 [Arabidopsis thaliana]_x0001_RecName: Full=H/ACA ribonucleoprotein complex subunit 4; AltName: Full=CBF5 homolog; AltName: Full=Dyskerin; AltName: Full=Nopp-140-associated protein of 57 kDa homolog; Short=AtNAP57; AltName: Full=Nucleolar protein NAP57 homolog_x0001_putative pseudouridine synthase [Arabidopsis thaliana]_x0001_putative protein [Arabidopsis thal…	92.4	4e-17
CtaTrans570	1833	P13983	RecName: Full=Extensin; AltName: Full=Cell wall hydroxyproline-rich glycoprotein; Flags: Precursor_x0001_unnamed protein product [Nicotiana tabacum]	46.2	6e-07
CtaTrans571	1019	EOY24496	Sterol-4alpha-methyl oxidase 1-1 isoform 1 [Theobroma cacao]	385	1e-104
CtaTrans572	306	EHA26879	hypothetical protein ASPNIDRAFT_205620 [Aspergillus niger ATCC 1015]	73.2	3e-11
CtaTrans573	653	XP_002284026	PREDICTED: uncharacterized protein LOC100256940 [Vitis vinifera]	187	1e-45
CtaTrans574	2023	AGL74879	1-acylglycerophosphocholine O-acyltransferase [Vernicia fordii]	791	0
CtaTrans575	485	XP_003633596	PREDICTED: uncharacterized protein LOC100852544 [Vitis vinifera]_x0001_unnamed protein product [Vitis vinifera]	149	3e-34
CtaTrans578	2027	XP_004136687	PREDICTED: eukaryotic translation initiation factor 3 subunit I-like [Cucumis sativus]_x0001_PREDICTED: eukaryotic translation initiation factor 3 subunit I-like [Cucumis sativus]	633	1e-179
CtaTrans580	485	XP_004138551	PREDICTED: uncharacterized protein LOC101213740 [Cucumis sativus]_x0001_PREDICTED: uncharacterized LOC101213740 [Cucumis sativus]	103	2e-20
CtaTrans582	1588	CBI15868	unnamed protein product [Vitis vinifera]	447	1e-123
CtaTrans584	771	AAR00929	enolase [Cladosporium herbarum]	495	1e-138
CtaTrans587	2072	XP_004237341	PREDICTED: ribose-phosphate pyrophosphokinase 3, mitochondrial-like [Solanum lycopersicum]	375	1e-101
CtaTrans588	690	ABK26380	unknown [Picea sitchensis]	176	7e-42
CtaTrans592	1352	XP_004575186	PREDICTED: mucin-2-like [Maylandia zebra]	124	7e-26
CtaTrans596	2119	XP_004308965	PREDICTED: probable leucine-rich repeat receptor-like protein kinase IMK3-like [Fragaria vesca subsp. vesca]	910	0
CtaTrans600	256	NP_974781	putative methyltransferase PMT9 [Arabidopsis thaliana]_x0001_putative methyltransferase PMT9 [Arabidopsis thaliana]	178	6e-43
CtaTrans601	207	XP_001949071	PREDICTED: phosphatidylinositol glycan anchor biosynthesis class U protein-like [Acyrthosiphon pisum]	99.4	4e-19
CtaTrans604	913	XP_003635376	PREDICTED: uncharacterized protein LOC100853530 [Vitis vinifera]	274	3e-71
CtaTrans608	547	EMJ03050	hypothetical protein PRUPE_ppa011579mg [Prunus persica]	243	1e-62
CtaTrans609	885	XP_002513634	NADH dehydrogenase, putative [Ricinus communis]_x0001_NADH dehydrogenase, putative [Ricinus communis]	297	3e-78
CtaTrans612	257	XP_001791065	hypothetical protein SNOG_00378 [Phaeosphaeria nodorum SN15]_x0001_hypothetical protein SNOG_00378 [Phaeosphaeria nodorum SN15]	143	2e-32
CtaTrans615	263	NP_567895	serine hydroxymethyltransferase 3 [Arabidopsis thaliana]_x0001_serine hydroxymethyltransferase 3 [Arabidopsis thaliana]_x0001_RecName: Full=Serine hydroxymethyltransferase 3, chloroplastic; Short=AtSHMT3; AltName: Full=Glycine hydroxymethyltransferase 3; AltName: Full=Serine methylase 3; Flags: Precursor_x0001_serine hydroxymethyltransferase 3 [Arabidopsis thaliana]_x0001_serine hydroxymethyltran…	165	5e-39
CtaTrans616	707	XP_001803854	hypothetical protein SNOG_13648 [Phaeosphaeria nodorum SN15]_x0001_hypothetical protein SNOG_13648 [Phaeosphaeria nodorum SN15]	323	4e-86
CtaTrans617	208	EMD63483	hypothetical protein COCSADRAFT_190732 [Bipolaris sorokiniana ND90Pr]	99.4	4e-19
CtaTrans618	426	XP_002602095	hypothetical protein BRAFLDRAFT_98944 [Branchiostoma floridae]_x0001_hypothetical protein BRAFLDRAFT_98944 [Branchiostoma floridae]	132	5e-29
CtaTrans621	416	XP_002270628	PREDICTED: cytochrome P450 704C1-like [Vitis vinifera]	205	5e-51
CtaTrans623	267	AAO22800	putative PRL1 protein [Arabidopsis thaliana]_x0001_hypothetical protein [Arabidopsis thaliana]	157	1e-36
CtaTrans625	516	XP_001805759	hypothetical protein SNOG_15614 [Phaeosphaeria nodorum SN15]_x0001_hypothetical protein SNOG_15614 [Phaeosphaeria nodorum SN15]	157	9e-37
CtaTrans626	400	XP_001938883	stress response protein Rds1 [Pyrenophora tritici-repentis Pt-1C-BFP]_x0001_stress response protein Rds1 [Pyrenophora tritici-repentis Pt-1C-BFP]	192	2e-47
CtaTrans629	230	EFZ09266	hypothetical protein SINV_10165 [Solenopsis invicta]	99	5e-19
CtaTrans630	2084	CBI35951	unnamed protein product [Vitis vinifera]	856	0
CtaTrans633	329	EIE26936	hypothetical protein COCSUDRAFT_59434 [Coccomyxa subellipsoidea C-169]	65.5	6e-09
CtaTrans634	1255	XP_004241876	PREDICTED: alpha/beta hydrolase domain-containing protein 11-like [Solanum lycopersicum]	159	2e-36
CtaTrans637	1685	EOY23974	RING/U-box superfamily protein, putative [Theobroma cacao]	471	1e-130
CtaTrans638	675	XP_002511569	Phytochrome kinase substrate, putative [Ricinus communis]_x0001_Phytochrome kinase substrate, putative [Ricinus communis]	55.8	9e-06
CtaTrans640	1369	XP_002274430	PREDICTED: uncharacterized protein LOC100261101 [Vitis vinifera]_x0001_unnamed protein product [Vitis vinifera]	222	2e-55
CtaTrans641	310	EOY30618	Arginyl-tRNA synthetase, class Ic isoform 1 [Theobroma cacao]	141	3e-33
CtaTrans643	1120	XP_002275953	PREDICTED: succinyl-CoA ligase [ADP-forming] subunit beta, mitochondrial [Vitis vinifera]_x0001_hypothetical protein VITISV_037293 [Vitis vinifera]_x0001_unnamed protein product [Vitis vinifera]	212	2e-52
CtaTrans646	323	AAD24601	putative non-LTR retroelement reverse transcriptase [Arabidopsis thaliana]	47	9e-11
CtaTrans647	276	YP_006522421	putative C1:C2-like protein, partial [Citrus chlorotic dwarf associated virus]_x0001_putative C1:C2-like protein, partial [Citrus chlorotic dwarf associated virus]	92.4	4e-17
CtaTrans648	997	XP_002314588	predicted protein [Populus trichocarpa]_x0001_predicted protein [Populus trichocarpa]	172	1e-40
CtaTrans649	2768	XP_002275855	PREDICTED: uncharacterized protein LOC100265017 [Vitis vinifera]	801	0
CtaTrans652	2634	XP_002265951	PREDICTED: uncharacterized protein LOC100262434 [Vitis vinifera]_x0001_unnamed protein product [Vitis vinifera]	108	1e-20
CtaTrans655	261	EOA81364	hypothetical protein SETTUDRAFT_165862 [Setosphaeria turcica Et28A]	164	7e-39
CtaTrans656	201	AAG51607	unknown protein; 55290-58984 [Arabidopsis thaliana]	135	6e-30
CtaTrans658	601	EMJ11635	hypothetical protein PRUPE_ppa000140mg [Prunus persica]	335	5e-90
CtaTrans660	805	XP_001956936	GF24314 [Drosophila ananassae]_x0001_GF24314 [Drosophila ananassae]	97.8	3e-18
CtaTrans662	906	EOY29323	Phosphatase 2C family protein isoform 2 [Theobroma cacao]	94	6e-17
CtaTrans664	2219	XP_002277701	PREDICTED: pentatricopeptide repeat-containing protein At3g09040, mitochondrial [Vitis vinifera]	917	0
CtaTrans668	293	NP_195157	alpha/beta-Hydrolases superfamily protein [Arabidopsis thaliana]_x0001_alpha/beta-Hydrolases superfamily protein [Arabidopsis thaliana]	198	6e-49
CtaTrans670	2349	EOY31323	Zinc finger protein, putative isoform 1 [Theobroma cacao]	637	1e-180
CtaTrans671	218	EHY53462	30S ribosomal protein S15 [Exophiala dermatitidis NIH/UT8656]	105	5e-21
CtaTrans672	1456	XP_002511186	conserved hypothetical protein [Ricinus communis]_x0001_conserved hypothetical protein [Ricinus communis]	481	1e-133
CtaTrans673	1276	EOY00219	AMP deaminase [Theobroma cacao]	520	1e-145
CtaTrans674	613	ABG37666	CCHC-type integrase [Populus trichocarpa]	145	5e-33
CtaTrans680	355	XP_002305358	predicted protein [Populus trichocarpa]_x0001_predicted protein [Populus trichocarpa]	186	2e-45
CtaTrans684	610	XP_002267774	PREDICTED: probable receptor-like protein kinase At5g39020-like [Vitis vinifera]	112	9e-23
CtaTrans685	1488	CAN72003	hypothetical protein VITISV_012594 [Vitis vinifera]	153	1e-34
CtaTrans689	351	AFQ98271	salicylic acid carboxyl methltransferase [Camellia sinensis]	125	4e-27
CtaTrans691	1368	XP_003633168	PREDICTED: probable LRR receptor-like serine/threonine-protein kinase At2g23950-like [Vitis vinifera]_x0001_unnamed protein product [Vitis vinifera]	223	1e-111
CtaTrans692	445	XP_001791479	hypothetical protein SNOG_00807 [Phaeosphaeria nodorum SN15]_x0001_hypothetical protein SNOG_00807 [Phaeosphaeria nodorum SN15]	240	1e-61
CtaTrans695	1460	WP_019056495	hypothetical protein [Streptomyces prunicolor]	63.2	2e-07
CtaTrans696	1075	EHY56416	hypothetical protein HMPREF1120_04498 [Exophiala dermatitidis NIH/UT8656]	429	1e-117
CtaTrans700	1924	XP_002265409	PREDICTED: UDP-glycosyltransferase 73C3 [Vitis vinifera]	629	1e-177
CtaTrans701	291	EMD85787	hypothetical protein COCHEDRAFT_1187675 [Bipolaris maydis C5]_x0001_hypothetical protein COCC4DRAFT_152305 [Bipolaris maydis ATCC 48331]	193	2e-47
CtaTrans704	204	XP_004294281	PREDICTED: acyl-coenzyme A thioesterase 13-like [Fragaria vesca subsp. vesca]	80.9	1e-13
CtaTrans705	897	XP_002281549	PREDICTED: putative pentatricopeptide repeat-containing protein At3g15130 [Vitis vinifera]_x0001_unnamed protein product [Vitis vinifera]	396	1e-108
CtaTrans706	754	CBI36171	unnamed protein product [Vitis vinifera]	72.8	1e-10
CtaTrans708	711	EOA86684	hypothetical protein SETTUDRAFT_88011 [Setosphaeria turcica Et28A]	232	6e-59
CtaTrans709	3051	CAN70803	hypothetical protein VITISV_044067 [Vitis vinifera]	86.7	5e-14
CtaTrans710	1390	XP_004289724	PREDICTED: uncharacterized protein At3g49720-like [Fragaria vesca subsp. vesca]	421	1e-115
CtaTrans711	1681	CAN70406	hypothetical protein VITISV_021988 [Vitis vinifera]	617	1e-174
CtaTrans717	210	BAD95234	coatomer alpha subunit [Arabidopsis thaliana]	142	3e-32
CtaTrans718	1713	CBI30486	unnamed protein product [Vitis vinifera]	672	0
CtaTrans719	448	XP_004143324	PREDICTED: uncharacterized protein LOC101213762 [Cucumis sativus]_x0001_PREDICTED: uncharacterized protein LOC101225673 [Cucumis sativus]	138	5e-31
CtaTrans722	1847	EMJ23897	hypothetical protein PRUPE_ppa006388mg [Prunus persica]_x0001_hypothetical protein PRUPE_ppa006388mg [Prunus persica]	725	0
CtaTrans724	266	AAM65160	branched-chain-amino-acid transaminase-like protein [Arabidopsis thaliana]	176	2e-42
CtaTrans726	1823	XP_002530467	conserved hypothetical protein [Ricinus communis]_x0001_conserved hypothetical protein [Ricinus communis]	276	2e-71
CtaTrans730	340	XP_002270253	PREDICTED: putative pentatricopeptide repeat-containing protein At5g08310, mitochondrial [Vitis vinifera]_x0001_unnamed protein product [Vitis vinifera]	127	2e-27
CtaTrans731	748	XP_002276602	PREDICTED: uncharacterized protein LOC100255255 [Vitis vinifera]	439	1e-121
CtaTrans732	231	CBI34582	unnamed protein product [Vitis vinifera]	55.8	5e-06
CtaTrans734	481	EMJ22364	hypothetical protein PRUPE_ppa021789mg, partial [Prunus persica]	91.3	1e-16
CtaTrans741	1358	XP_002271922	PREDICTED: uncharacterized protein LOC100257657 [Vitis vinifera]_x0001_hypothetical protein VITISV_017460 [Vitis vinifera]	525	1e-146
CtaTrans742	2689	XP_002282072	PREDICTED: uncharacterized protein LOC100268141 isoform 1 [Vitis vinifera]_x0001_PREDICTED: uncharacterized protein LOC100268141 isoform 2 [Vitis vinifera]	1013	0
CtaTrans745	867	EGB12618	hypothetical protein AURANDRAFT_70520 [Aureococcus anophagefferens]	108	3e-21
CtaTrans746	520	ENH84801	carboxypeptidase [Colletotrichum orbiculare MAFF 240422]	295	3e-78
CtaTrans748	790	EMJ21060	hypothetical protein PRUPE_ppa1027166mg [Prunus persica]	229	5e-58
CtaTrans750	270	EMJ17774	hypothetical protein PRUPE_ppb016409mg [Prunus persica]	60.5	2e-07
CtaTrans752	1513	EOY24358	Plant VAP [Theobroma cacao]	336	1e-89
CtaTrans753	1142	XP_002272417	PREDICTED: probable isoaspartyl peptidase/L-asparaginase 4-like [Vitis vinifera]_x0001_unnamed protein product [Vitis vinifera]	77.4	8e-12
CtaTrans754	757	CAN65966	hypothetical protein VITISV_005935 [Vitis vinifera]	62	2e-07
CtaTrans756	204	AGC65585	CESA3ixr1-2 [Binary plant gene expression vector pKM24-MD1]	136	3e-30
CtaTrans757	260	EFN86650	hypothetical protein EAI_03683 [Harpegnathos saltator]	75.5	6e-12
CtaTrans760	644	XP_002275628	PREDICTED: galactinol--sucrose galactosyltransferase [Vitis vinifera]_x0001_unnamed protein product [Vitis vinifera]	224	1e-56
CtaTrans761	217	XP_002422611	serine protease snake precursor, putative [Pediculus humanus corporis]_x0001_serine protease snake precursor, putative [Pediculus humanus corporis]	65.5	6e-09
CtaTrans762	879	XP_003550357	PREDICTED: exocyst complex component SEC3A-like [Glycine max]	322	9e-86
CtaTrans763	365	EMS25385	60S ribosomal protein l16 [Rhodosporidium toruloides NP11]	229	2e-58
CtaTrans764	425	XP_002511062	inositol hexaphosphate kinase, putative [Ricinus communis]_x0001_inositol hexaphosphate kinase, putative [Ricinus communis]	121	9e-26
CtaTrans771	3027	EOX93780	Lipase class 3 family protein [Theobroma cacao]	1348	0
CtaTrans772	1235	XP_001798033	hypothetical protein SNOG_07701 [Phaeosphaeria nodorum SN15]_x0001_hypothetical protein SNOG_07701 [Phaeosphaeria nodorum SN15]	502	1e-140
CtaTrans773	522	XP_002533978	lrr receptor protein kinase, putative [Ricinus communis]_x0001_lrr receptor protein kinase, putative [Ricinus communis]	184	1e-44
CtaTrans774	489	CBI23741	unnamed protein product [Vitis vinifera]	256	1e-66
CtaTrans775	1679	EMJ16573	hypothetical protein PRUPE_ppa005705mg [Prunus persica]	263	1e-67
CtaTrans776	522	CCA66009	hypothetical protein [Beta vulgaris subsp. vulgaris]	55.8	5e-12
CtaTrans778	608	EEE52553	hypothetical protein OsJ_34801 [Oryza sativa Japonica Group]	189	4e-55
CtaTrans779	564	EHY57811	glycogen phosphorylase [Exophiala dermatitidis NIH/UT8656]	154	1e-35
CtaTrans783	962	XP_004249810	PREDICTED: pentatricopeptide repeat-containing protein At2g29760, chloroplastic-like [Solanum lycopersicum]	374	1e-101
CtaTrans786	263	AAC49778	AP2 domain containing protein RAP2.12 [Arabidopsis thaliana]	184	9e-45
CtaTrans787	412	ACD03214	xyloglucan endotransglucosylase/hydrolase 4 [Actinidia deliciosa]	120	2e-25
CtaTrans789	771	XP_004149621	PREDICTED: uncharacterized protein LOC101211119 [Cucumis sativus]_x0001_PREDICTED: uncharacterized LOC101211119 [Cucumis sativus]	288	2e-75
CtaTrans791	381	XP_644032	hypothetical protein DDB_G0274557 [Dictyostelium discoideum AX4]_x0001_RecName: Full=Uncharacterized histidine-rich protein DDB_G0274557; Flags: Precursor_x0001_hypothetical protein [Dictyostelium discoideum]_x0001_hypothetical protein DDB_G0274557 [Dictyostelium discoideum AX4]	46.2	1e-06
CtaTrans792	595	ADO51751	leucine rich repeat protein [Camellia sinensis]	82.8	5e-14
CtaTrans793	1303	EMJ09534	hypothetical protein PRUPE_ppa002180mg [Prunus persica]	459	1e-127
CtaTrans796	500	EMJ22499	hypothetical protein PRUPE_ppa001154mg [Prunus persica]	87.4	1e-15
CtaTrans797	756	XP_002310779	predicted protein [Populus trichocarpa]_x0001_predicted protein [Populus trichocarpa]	241	2e-61
CtaTrans799	1280	EOY11923	Kinesin-like protein 1 isoform 2 [Theobroma cacao]	527	1e-147
CtaTrans802	202	NP_197165	hydroxyproline-rich glycoprotein family protein [Arabidopsis thaliana]_x0001_RecName: Full=Protein TIC 40, chloroplastic; AltName: Full=Protein PIGMENT DEFECTIVE EMBRYO 120; AltName: Full=Translocon at the inner envelope membrane of chloroplasts 40; Short=AtTIC40; Flags: Precursor_x0001_AT5g16620/MTG13_6 [Arabidopsis thaliana]_x0001_translocon Tic40-like protein [Arabidopsis thaliana]_x0001_trans…	134	8e-30
CtaTrans807	369	EMJ01283	hypothetical protein PRUPE_ppa021080mg, partial [Prunus persica]	196	2e-48
CtaTrans809	357	EMS24637	60S ribosomal protein l19 [Rhodosporidium toruloides NP11]	198	4e-49
CtaTrans812	399	EMJ12912	hypothetical protein PRUPE_ppa009339mg [Prunus persica]	233	2e-59
CtaTrans814	429	EHY61045	gluconate 5-dehydrogenase [Exophiala dermatitidis NIH/UT8656]	204	1e-50
CtaTrans817	320	XP_002430318	multiple ankyrin repeats single kh domain protein, putative [Pediculus humanus corporis]_x0001_multiple ankyrin repeats single kh domain protein, putative [Pediculus humanus corporis]	96.3	3e-18
CtaTrans819	400	CBI24451	unnamed protein product [Vitis vinifera]	163	2e-38
CtaTrans821	1148	ACJ06541	cyclophilin [Camellia oleifera]	408	1e-111
CtaTrans822	470	CBI34639	unnamed protein product [Vitis vinifera]	263	1e-68
CtaTrans824	743	XP_004503615	PREDICTED: GDSL esterase/lipase At4g10955-like isoform X3 [Cicer arietinum]	259	4e-67
CtaTrans827	211	NP_196062	kelch repeat-containing protein [Arabidopsis thaliana]_x0001_kelch repeat-containing protein [Arabidopsis thaliana]_x0001_kelch repeat-containing protein [Arabidopsis thaliana]_x0001_putative protein [Arabidopsis thaliana]_x0001_At5g04420 [Arabidopsis thaliana]_x0001_At5g04420 [Arabidopsis thaliana]_x0001_AT5G04420 [Arabidopsis thaliana]_x0001_kelch repeat-containing protein [Arabidopsis thaliana…	144	1e-32
CtaTrans828	1748	XP_002282941	PREDICTED: nudix hydrolase 17, mitochondrial-like [Vitis vinifera]	229	2e-57
CtaTrans829	307	NP_192079	Chitinase family protein [Arabidopsis thaliana]_x0001_similar to class I chitinases (Pfam: PF00182, E=1.2e-142, N=1) [Arabidopsis thaliana]_x0001_putative chitinase [Arabidopsis thaliana]_x0001_At4g01700 [Arabidopsis thaliana]_x0001_putative chitinase [Arabidopsis thaliana]_x0001_Chitinase family protein [Arabidopsis thaliana]	216	2e-54
CtaTrans830	1026	CBI37142	unnamed protein product [Vitis vinifera]	279	9e-73
CtaTrans832	553	BAM19324	hypothetical protein [Papilio polytes]	124	1e-26
CtaTrans834	266	XP_001793163	hypothetical protein SNOG_02559 [Phaeosphaeria nodorum SN15]_x0001_hypothetical protein SNOG_02559 [Phaeosphaeria nodorum SN15]	68.9	5e-10
CtaTrans835	1017	XP_004246677	PREDICTED: dolichyldiphosphatase 1-like isoform 1 [Solanum lycopersicum]_x0001_PREDICTED: dolichyldiphosphatase 1-like isoform 2 [Solanum lycopersicum]_x0001_PREDICTED: dolichyldiphosphatase 1-like isoform 3 [Solanum lycopersicum]	382	1e-103
CtaTrans838	716	CBI18207	unnamed protein product [Vitis vinifera]	151	2e-34
CtaTrans839	879	EOA21671	hypothetical protein CARUB_v10002094mg, partial [Capsella rubella]	260	3e-67
CtaTrans841	758	XP_002521139	conserved hypothetical protein [Ricinus communis]_x0001_conserved hypothetical protein [Ricinus communis]	162	7e-38
CtaTrans845	1571	XP_002282806	PREDICTED: uncharacterized protein LOC100257562 [Vitis vinifera]_x0001_unnamed protein product [Vitis vinifera]	639	1e-180
CtaTrans847	568	XP_004244189	PREDICTED: uncharacterized protein LOC101243730 [Solanum lycopersicum]	204	1e-50
CtaTrans849	364	EMD92362	hypothetical protein COCHEDRAFT_1079543, partial [Bipolaris maydis C5]_x0001_hypothetical protein COCC4DRAFT_114346, partial [Bipolaris maydis ATCC 48331]	100	2e-19
CtaTrans855	1472	EMJ00859	hypothetical protein PRUPE_ppa001352mg [Prunus persica]	769	0
CtaTrans856	350	XP_003631751	PREDICTED: LOW QUALITY PROTEIN: reticuline oxidase-like protein-like [Vitis vinifera]	137	2e-30
CtaTrans857	455	CBI18967	unnamed protein product [Vitis vinifera]	56.2	4e-06
CtaTrans858	491	EHY51763	ATP synthase subunit 9 (mitochondrion) [Exophiala dermatitidis NIH/UT8656]	141	6e-32
CtaTrans860	1628	CBI27895	unnamed protein product [Vitis vinifera]	240	1e-60
CtaTrans861	965	ACV60362	putative one-helix protein [Camellia sinensis]	333	6e-89
CtaTrans865	669	AGM32717	translocon-associated protein subunit delta-like (TRAP-delta) [Coptotermes formosanus]	214	2e-53
CtaTrans866	246	CAN69184	hypothetical protein VITISV_004341 [Vitis vinifera]	95.5	5e-18
CtaTrans867	554	XP_002332536	predicted protein [Populus trichocarpa]_x0001_predicted protein [Populus trichocarpa]	115	5e-24
CtaTrans871	863	EME79886	hypothetical protein MYCFIDRAFT_37457 [Pseudocercospora fijiensis CIRAD86]	428	1e-118
CtaTrans872	211	EMC99767	hypothetical protein BAUCODRAFT_30172 [Baudoinia compniacensis UAMH 10762]	139	4e-31
CtaTrans873	624	XP_003333301	terpenoid cylase/protein prenyltransferase alpha-alpha toroid [Puccinia graminis f. sp. tritici CRL 75-36-700-3]	58.5	1e-06
CtaTrans874	883	EOX96353	MIF4G domain-containing protein / MA3 domain-containing protein isoform 3 [Theobroma cacao]	122	1e-25
CtaTrans876	788	XP_002306185	predicted protein [Populus trichocarpa]_x0001_predicted protein [Populus trichocarpa]	272	9e-71
CtaTrans877	1442	XP_004296576	PREDICTED: 1,2-dihydroxy-3-keto-5-methylthiopentene dioxygenase 2-like [Fragaria vesca subsp. vesca]	381	1e-103
CtaTrans879	1384	EOX94992	Uncharacterized protein TCM_004570 [Theobroma cacao]	487	1e-135
CtaTrans880	231	EOA81816	hypothetical protein SETTUDRAFT_165384 [Setosphaeria turcica Et28A]	115	5e-24
CtaTrans881	1355	EOY22497	Uncharacterized protein isoform 1 [Theobroma cacao]	238	3e-60
CtaTrans882	964	EOX92307	Domain of Uncharacterized protein function (DUF1726),Putative ATPase (DUF699) isoform 1 [Theobroma cacao]_x0001_Domain of Uncharacterized protein function (DUF1726),Putative ATPase (DUF699) isoform 1 [Theobroma cacao]_x0001_Domain of Uncharacterized protein function (DUF1726),Putative ATPase (DUF699) isoform 1 [Theobroma cacao]_x0001_Domain of Uncharacterized protein function (DUF1726),Putative A…	434	1e-119
CtaTrans884	1332	XP_002274035	PREDICTED: protein IQ-DOMAIN 31-like [Vitis vinifera]	542	1e-151
CtaTrans885	1010	EMJ11632	hypothetical protein PRUPE_ppa000225mg [Prunus persica]	190	5e-66
CtaTrans887	1163	XP_003549962	PREDICTED: nicotinamide mononucleotide adenylyltransferase 1-like [Glycine max]	373	1e-101
CtaTrans890	2110	XP_004243996	PREDICTED: probable 6-phosphogluconolactonase 4, chloroplastic-like [Solanum lycopersicum]	439	1e-120
CtaTrans891	270	WP_020057129	primase [alpha proteobacterium SCGC AAA076-C03]	81.6	8e-14
CtaTrans895	294	GAC97613	ribosomal protein S14 [Pseudozyma hubeiensis SY62]	177	8e-43
CtaTrans898	226	AAD10151	putative WD-40 repeat protein, MSI4 [Arabidopsis thaliana]	58.2	9e-07
CtaTrans900	1015	CBI32432	unnamed protein product [Vitis vinifera]	143	8e-32
CtaTrans902	280	CBI16899	unnamed protein product [Vitis vinifera]	148	5e-34
CtaTrans905	771	CBI17455	unnamed protein product [Vitis vinifera]	373	1e-101
CtaTrans909	220	YP_001427399	NADH dehydrogenase subunit 1 [Phaeosphaeria nodorum SN15]_x0001_NADH dehydrogenase subunit 1 (mitochondrion) [Phaeosphaeria nodorum SN15]	124	1e-26
CtaTrans910	1013	CAN69982	hypothetical protein VITISV_027150 [Vitis vinifera]	161	3e-71
CtaTrans911	1341	EMJ19408	hypothetical protein PRUPE_ppa007818mg [Prunus persica]	358	3e-96
CtaTrans913	292	EOA82024	hypothetical protein SETTUDRAFT_165532 [Setosphaeria turcica Et28A]	183	1e-44
CtaTrans915	291	AFP89389	non-reducing polyketide synthase [Cladosporium phlei]	199	2e-49
CtaTrans918	875	EMJ01804	hypothetical protein PRUPE_ppa007847mg [Prunus persica]	460	1e-127
CtaTrans919	467	EOY22194	NB-ARC domain-containing disease resistance protein, putative isoform 1 [Theobroma cacao]_x0001_NB-ARC domain-containing disease resistance protein, putative isoform 1 [Theobroma cacao]	99.4	4e-19
CtaTrans922	284	AAF33112	RPT2 [Arabidopsis thaliana]	191	7e-47
CtaTrans925	6051	XP_002273712	PREDICTED: transcription initiation factor TFIID subunit 1-A-like [Vitis vinifera]	1615	0
CtaTrans926	393	XP_003597218	Beta-galactosidase [Medicago truncatula]_x0001_Beta-galactosidase [Medicago truncatula]	204	8e-51
CtaTrans929	353	XP_004309474	PREDICTED: putative disease resistance protein At4g19050-like [Fragaria vesca subsp. vesca]	64.3	1e-08
CtaTrans930	1177	XP_002316535	arogenate/prephenate dehydratase [Populus trichocarpa]_x0001_arogenate/prephenate dehydratase [Populus trichocarpa]	372	1e-100
CtaTrans932	376	NP_563945	60S ribosomal protein L10-1 [Arabidopsis thaliana]_x0001_hypothetical protein ARALYDRAFT_888807 [Arabidopsis lyrata subsp. lyrata]_x0001_RecName: Full=60S ribosomal protein L10-1_x0001_Strong similarity, practically identical, to a 60S Ribosomal Protein L10 (Wilm's Tumor Suppressor Protein Homolog) from Arabidopsis thaliana gi|1172806, and contains a Ribosomal L10 PF|00826 domain. ESTs gb|Z18472,…	135	4e-30
CtaTrans934	485	EMJ08594	hypothetical protein PRUPE_ppa014227mg [Prunus persica]	94	2e-17
CtaTrans936	1554	XP_002513006	aldo-keto reductase, putative [Ricinus communis]_x0001_aldo-keto reductase, putative [Ricinus communis]	577	1e-162
CtaTrans937	1322	XP_002308172	predicted protein [Populus trichocarpa]_x0001_predicted protein [Populus trichocarpa]	147	1e-32
CtaTrans939	254	AAM65650	pectinesterase, putative [Arabidopsis thaliana]	177	8e-43
CtaTrans940	1436	EHY56789	mannitol-1-phosphate 5-dehydrogenase [Exophiala dermatitidis NIH/UT8656]	568	1e-159
CtaTrans942	691	XP_002297974	predicted protein [Populus trichocarpa]_x0001_predicted protein [Populus trichocarpa]	103	3e-20
CtaTrans944	828	XP_002283507	PREDICTED: E3 ubiquitin-protein ligase RHA2A-like [Vitis vinifera]	216	6e-54
CtaTrans947	615	XP_004529874	PREDICTED: alpha-amylase 1-like isoform X1 [Ceratitis capitata]_x0001_PREDICTED: alpha-amylase 1-like isoform X2 [Ceratitis capitata]_x0001_PREDICTED: alpha-amylase 1-like isoform X3 [Ceratitis capitata]_x0001_PREDICTED: alpha-amylase 1-like isoform X4 [Ceratitis capitata]	248	6e-64
CtaTrans949	772	XP_002533709	conserved hypothetical protein [Ricinus communis]_x0001_conserved hypothetical protein [Ricinus communis]	468	1e-129
CtaTrans950	933	XP_004575186	PREDICTED: mucin-2-like [Maylandia zebra]	78.2	3e-12
CtaTrans951	1157	YP_007516862	hypothetical protein GlmaxMp13 (mitochondrion) [Glycine max]_x0001_hypothetical protein GlmaxMp13 (mitochondrion) [Glycine max]	70.1	8e-20
CtaTrans952	230	XP_004299645	PREDICTED: UDP-glycosyltransferase 85A2-like [Fragaria vesca subsp. vesca]	104	1e-20
CtaTrans954	1029	CBI26025	unnamed protein product [Vitis vinifera]	340	6e-91
CtaTrans958	518	CAN77850	hypothetical protein VITISV_020834 [Vitis vinifera]	105	5e-21
CtaTrans959	306	EMD59326	hypothetical protein COCSADRAFT_152965 [Bipolaris sorokiniana ND90Pr]	196	3e-48
CtaTrans960	221	NP_195481	ribosomal protein L12/ ATP-dependent Clp protease adaptor protein [Arabidopsis thaliana]_x0001_ribosomal-like protein [Arabidopsis thaliana]_x0001_ribosomal-like protein [Arabidopsis thaliana]_x0001_AT4g37660/F19F18_150 [Arabidopsis thaliana]_x0001_AT4g37660/F19F18_150 [Arabidopsis thaliana]_x0001_ribosomal-like protein [Arabidopsis thaliana]_x0001_ribosomal protein L12/ ATP-dependent Clp proteas…	141	7e-32
CtaTrans962	3976	XP_002283191	PREDICTED: pumilio homolog 1-like [Vitis vinifera]	1491	0
CtaTrans964	992	EOX92950	ATP synthase subunit d, putative isoform 1 [Theobroma cacao]_x0001_ATP synthase subunit d, putative isoform 1 [Theobroma cacao]_x0001_ATP synthase subunit d, putative isoform 1 [Theobroma cacao]	219	1e-113
CtaTrans967	285	XP_001800741	hypothetical protein SNOG_10471 [Phaeosphaeria nodorum SN15]_x0001_hypothetical protein SNOG_10471 [Phaeosphaeria nodorum SN15]	197	7e-49
CtaTrans968	208	XP_002873003	hypothetical protein ARALYDRAFT_907991 [Arabidopsis lyrata subsp. lyrata]_x0001_hypothetical protein ARALYDRAFT_907991 [Arabidopsis lyrata subsp. lyrata]	141	8e-32
CtaTrans969	1142	XP_004233935	PREDICTED: pentatricopeptide repeat-containing protein At5g66631-like [Solanum lycopersicum]	469	1e-129
CtaTrans970	220	EOA20125	hypothetical protein CARUB_v10000404mg [Capsella rubella]	148	5e-34
CtaTrans972	233	NP_198547	putative endomembrane protein 70 [Arabidopsis thaliana]_x0001_endosomal protein-like [Arabidopsis thaliana]_x0001_multispanning membrane protein - like [Arabidopsis thaliana]_x0001_putative endomembrane protein 70 [Arabidopsis thaliana]	123	2e-26
CtaTrans975	374	XP_004236933	PREDICTED: probable calcium-binding protein CML25-like [Solanum lycopersicum]	151	8e-35
CtaTrans979	657	XP_001801229	hypothetical protein SNOG_10973 [Phaeosphaeria nodorum SN15]_x0001_hypothetical protein SNOG_10973 [Phaeosphaeria nodorum SN15]	102	6e-20
CtaTrans981	879	NP_001234554	UDP-glucose:protein transglucosylase-like protein SlUPTG1 [Solanum lycopersicum]_x0001_UDP-glucose:protein transglucosylase-like protein SlUPTG1 [Solanum lycopersicum]	552	1e-155
CtaTrans982	848	XP_004244294	PREDICTED: probable salt tolerance-like protein At1g78600-like [Solanum lycopersicum]	368	1e-99
CtaTrans983	1863	CBI17102	unnamed protein product [Vitis vinifera]	535	1e-149
CtaTrans984	1531	CAN64754	hypothetical protein VITISV_010542 [Vitis vinifera]	689	0
CtaTrans989	1152	EMJ00889	hypothetical protein PRUPE_ppa000583mg [Prunus persica]	528	1e-147
CtaTrans990	208	XP_001857545	conserved hypothetical protein [Culex quinquefasciatus]_x0001_RecName: Full=E3 UFM1-protein ligase 1 homolog_x0001_conserved hypothetical protein [Culex quinquefasciatus]	78.6	7e-13
CtaTrans991	688	Q0ULD0	RecName: Full=Nascent polypeptide-associated complex subunit beta; Short=NAC-beta; AltName: Full=Beta-NAC	302	6e-80
CtaTrans992	1208	AAW02789	aluminum-induced protein [Codonopsis lanceolata]	431	1e-118
CtaTrans994	293	EMJ09638	hypothetical protein PRUPE_ppa002797mg [Prunus persica]	128	6e-28
CtaTrans996	416	EOX93055	Auxin response factor 6 isoform 2 [Theobroma cacao]	56.6	3e-06
CtaTrans1000	576	EMJ11654	hypothetical protein PRUPE_ppa010157m1g, partial [Prunus persica]	112	7e-23
CtaTrans1001	1748	XP_002282141	PREDICTED: probable LRR receptor-like serine/threonine-protein kinase At1g67720-like [Vitis vinifera]	692	0
CtaTrans1002	313	XP_003173462	ATP-binding cassette sub-family F member 2 [Arthroderma gypseum CBS 118893]_x0001_ATP-binding cassette sub-family F member 2 [Arthroderma gypseum CBS 118893]	194	6e-48
CtaTrans1003	1619	EOY00080	NAD+ transporter 2 isoform 1 [Theobroma cacao]	508	1e-141
CtaTrans1006	308	XP_002515359	conserved hypothetical protein [Ricinus communis]_x0001_conserved hypothetical protein [Ricinus communis]	62.4	5e-08
CtaTrans1008	1699	EOY19294	DNAJ [Theobroma cacao]	811	0
CtaTrans1009	1947	XP_002263286	PREDICTED: DNA mismatch repair protein Msh3-like [Vitis vinifera]	766	0
CtaTrans1011	297	XP_002273236	PREDICTED: uncharacterized protein LOC100248663 [Vitis vinifera]	105	7e-21
CtaTrans1012	213	AAG51250	acetyl-CoA carboxylase, putative, 5' partial; 1-7710 [Arabidopsis thaliana]	138	5e-31
CtaTrans1015	1023	EOY02409	Kinase superfamily protein isoform 1 [Theobroma cacao]_x0001_Kinase superfamily protein isoform 1 [Theobroma cacao]	286	7e-75
CtaTrans1016	1198	XP_002285440	PREDICTED: uncharacterized protein At3g49055-like [Vitis vinifera]	564	1e-158
CtaTrans1018	303	XP_002511110	DNA binding protein, putative [Ricinus communis]_x0001_DNA binding protein, putative [Ricinus communis]	96.7	2e-18
CtaTrans1019	2713	EOY26970	Actin binding family protein, putative isoform 1 [Theobroma cacao]	587	1e-165
CtaTrans1021	1054	XP_002284076	PREDICTED: uncharacterized protein LOC100249350 [Vitis vinifera]_x0001_unnamed protein product [Vitis vinifera]	401	1e-109
CtaTrans1024	627	AAF04419	unknown protein [Arabidopsis thaliana]	363	1e-98
CtaTrans1027	204	NP_196854	uncharacterized protein [Arabidopsis thaliana]_x0001_uncharacterized protein [Arabidopsis thaliana]_x0001_uncharacterized protein [Arabidopsis thaliana]_x0001_putative protein [Arabidopsis thaliana]_x0001_putative protein [Arabidopsis thaliana]_x0001_unknown [Arabidopsis thaliana]_x0001_putative protein [Arabidopsis thaliana]_x0001_uncharacterized protein AT5G13500 [Arabidopsis thaliana]_x0001_un…	68.9	5e-10
CtaTrans1029	1349	XP_002282919	PREDICTED: probable RNA helicase SDE3 [Vitis vinifera]_x0001_unnamed protein product [Vitis vinifera]	605	1e-170
CtaTrans1030	926	EOY12426	RNA-binding CRS1 / YhbY domain-containing protein isoform 4 [Theobroma cacao]	233	6e-59
CtaTrans1031	2232	XP_004249491	PREDICTED: small RNA degrading nuclease 3-like [Solanum lycopersicum]	541	1e-151
CtaTrans1033	902	XP_003635259	PREDICTED: protein FD-like [Vitis vinifera]	152	1e-34
CtaTrans1036	2145	EOY23476	Phosphatase 2C 76 isoform 1 [Theobroma cacao]_x0001_Phosphatase 2C 76 isoform 1 [Theobroma cacao]	557	1e-156
CtaTrans1038	350	EMJ23863	hypothetical protein PRUPE_ppa004979mg [Prunus persica]	149	4e-34
CtaTrans1039	1565	XP_002282437	PREDICTED: auxin response factor 18-like [Vitis vinifera]	789	0
CtaTrans1040	218	XP_002432097	scavenger receptor class B member, putative [Pediculus humanus corporis]_x0001_scavenger receptor class B member, putative [Pediculus humanus corporis]	81.3	1e-13
CtaTrans1042	1802	XP_002266764	PREDICTED: uncharacterized protein LOC100245404 [Vitis vinifera]	721	0
CtaTrans1043	1152	XP_002303285	predicted protein [Populus trichocarpa]_x0001_predicted protein [Populus trichocarpa]	323	9e-86
CtaTrans1046	1696	XP_002267731	PREDICTED: B3 domain-containing protein Os04g0386900 [Vitis vinifera]	124	1e-25
CtaTrans1047	1371	XP_002528100	Vacuolar cation/proton exchanger 1a, putative [Ricinus communis]_x0001_Vacuolar cation/proton exchanger 1a, putative [Ricinus communis]	495	1e-137
CtaTrans1049	252	EOY20760	Tryptophan biosynthesis 1 [Theobroma cacao]	134	1e-29
CtaTrans1055	362	XP_004232585	PREDICTED: RING-H2 finger protein ATL80-like [Solanum lycopersicum]	151	6e-35
CtaTrans1062	2481	XP_002271948	PREDICTED: uncharacterized protein ycf45-like [Vitis vinifera]	1023	0
CtaTrans1064	1867	CBI25424	unnamed protein product [Vitis vinifera]	738	0
CtaTrans1065	959	XP_002514040	sentrin/sumo-specific protease, putative [Ricinus communis]_x0001_sentrin/sumo-specific protease, putative [Ricinus communis]	59.7	1e-06
CtaTrans1066	1767	EMJ08672	hypothetical protein PRUPE_ppa006241mg [Prunus persica]	659	0
CtaTrans1067	968	ACE06753	plastid acyl carrier protein [Camellia oleifera]	261	2e-67
CtaTrans1071	212	EOA16472	hypothetical protein CARUB_v10004626mg [Capsella rubella]	147	9e-34
CtaTrans1072	648	EOY28375	Alternative NAD(P)H dehydrogenase 1 [Theobroma cacao]	174	1e-41
CtaTrans1073	493	XP_001800240	hypothetical protein SNOG_09955 [Phaeosphaeria nodorum SN15]_x0001_hypothetical protein SNOG_09955 [Phaeosphaeria nodorum SN15]	195	5e-48
CtaTrans1074	211	AAF87130	F10A5.15 [Arabidopsis thaliana]	141	8e-32
CtaTrans1076	941	EOX97609	Translation initiation factor 3 family protein, putative isoform 2 [Theobroma cacao]	118	3e-24
CtaTrans1077	346	XP_004287974	PREDICTED: tetratricopeptide repeat protein 13-like [Fragaria vesca subsp. vesca]	185	5e-45
CtaTrans1078	888	XP_003634876	PREDICTED: exportin-7-like [Vitis vinifera]_x0001_unnamed protein product [Vitis vinifera]	276	6e-72
CtaTrans1079	211	CBQ68256	conserved hypothetical protein [Sporisorium reilianum SRZ2]	77.4	1e-12
CtaTrans1081	363	XP_001829300	heterokaryon incompatibility protein HET-C [Coprinopsis cinerea okayama7#130]_x0001_heterokaryon incompatibility protein HET-C [Coprinopsis cinerea okayama7#130]	86.3	3e-15
CtaTrans1082	511	NP_191703	cysteine synthase C1 [Arabidopsis thaliana]_x0001_RecName: Full=Bifunctional L-3-cyanoalanine synthase/cysteine synthase C1, mitochondrial; AltName: Full=Beta-substituted Ala synthase 3;1; Short=ARAth-Bsas3;1; AltName: Full=Cysteine synthase C1; Short=AtCYSC1; AltName: Full=O-acetylserine (thiol)-lyase 5; Flags: Precursor_x0001_cysteine synthase [Arabidopsis thaliana]_x0001_cysteine synthase [Ara…	311	4e-83
CtaTrans1083	382	CAN83582	hypothetical protein VITISV_001564 [Vitis vinifera]	90.1	2e-16
CtaTrans1085	481	XP_002328049	predicted protein [Populus trichocarpa]_x0001_predicted protein [Populus trichocarpa]	203	2e-50
CtaTrans1090	645	EMJ16237	hypothetical protein PRUPE_ppa012011mg [Prunus persica]	190	2e-46
CtaTrans1093	207	NP_201198	leucine-rich repeat protein kinase-like protein [Arabidopsis thaliana]_x0001_RecName: Full=Probable leucine-rich repeat receptor-like protein kinase At5g63930; Flags: Precursor_x0001_receptor-like protein kinase [Arabidopsis thaliana]_x0001_leucine-rich repeat receptor-like protein kinase [Arabidopsis thaliana]_x0001_leucine-rich repeat protein kinase-like protein [Arabidopsis thaliana]	141	6e-32
CtaTrans1096	1299	XP_002281096	PREDICTED: tRNA 2'-phosphotransferase 1 [Vitis vinifera]_x0001_unnamed protein product [Vitis vinifera]	459	1e-127
CtaTrans1097	1804	XP_002275970	PREDICTED: 6-phosphogluconate dehydrogenase, decarboxylating-like [Vitis vinifera]	893	0
CtaTrans1099	229	EMJ24187	hypothetical protein PRUPE_ppa008986mg [Prunus persica]	122	3e-26
CtaTrans1101	2046	CAC80702	N-acetylglucosaminyltransferase I [Nicotiana tabacum]	660	0
CtaTrans1103	441	EMJ22948	hypothetical protein PRUPE_ppb022800mg, partial [Prunus persica]	80.5	2e-13
CtaTrans1104	2520	XP_002281380	PREDICTED: probable N(2),N(2)-dimethylguanosine tRNA methyltransferase 2 [Vitis vinifera]_x0001_hypothetical protein VITISV_036159 [Vitis vinifera]_x0001_unnamed protein product [Vitis vinifera]	1005	0
CtaTrans1105	666	XP_002285249	PREDICTED: EIN3-binding F-box protein 1-like [Vitis vinifera]	178	1e-42
CtaTrans1107	1629	XP_002087457	GE16990 [Drosophila yakuba]_x0001_GE16990 [Drosophila yakuba]	96.7	2e-17
CtaTrans1111	2003	XP_003631414	PREDICTED: BTB/POZ domain-containing protein At5g41330-like [Vitis vinifera]	724	0
CtaTrans1114	518	XP_002528851	serine-threonine protein kinase, plant-type, putative [Ricinus communis]_x0001_serine-threonine protein kinase, plant-type, putative [Ricinus communis]	173	2e-41
CtaTrans1116	1009	EOX92074	Alpha/beta-Hydrolases superfamily protein isoform 5 [Theobroma cacao]	245	2e-62
CtaTrans1117	312	EOY06273	Uncharacterized protein TCM_021060 [Theobroma cacao]	60.1	2e-07
CtaTrans1118	376	AAB72111	vacuolar sorting receptor homolog [Arabidopsis thaliana]	185	4e-45
CtaTrans1120	1406	XP_002277895	PREDICTED: uncharacterized protein LOC100265786 [Vitis vinifera]	389	1e-105
CtaTrans1124	841	CAN70833	hypothetical protein VITISV_005286 [Vitis vinifera]	394	1e-107
CtaTrans1126	360	XP_002274479	PREDICTED: uncharacterized protein LOC100263628 [Vitis vinifera]	192	2e-47
CtaTrans1128	235	XP_001795457	hypothetical protein SNOG_05045 [Phaeosphaeria nodorum SN15]_x0001_hypothetical protein SNOG_05045 [Phaeosphaeria nodorum SN15]	102	4e-20
CtaTrans1130	937	EMJ02413	hypothetical protein PRUPE_ppa001177mg [Prunus persica]	453	1e-125
CtaTrans1134	968	XP_003543854	PREDICTED: uncharacterized protein LOC100780312 [Glycine max]	449	1e-124
CtaTrans1137	260	EMJ22793	hypothetical protein PRUPE_ppa000694mg [Prunus persica]	61.2	1e-07
CtaTrans1141	809	XP_004242320	PREDICTED: NPL4-like protein 2-like [Solanum lycopersicum]	378	1e-102
CtaTrans1144	206	NP_179726	ATP binding microtubule motor family protein [Arabidopsis thaliana]_x0001_ATP binding microtubule motor family protein [Arabidopsis thaliana]_x0001_ATP binding microtubule motor family protein [Arabidopsis thaliana]_x0001_ATP binding microtubule motor family protein [Arabidopsis thaliana]	125	5e-27
CtaTrans1145	1445	XP_004250940	PREDICTED: heterogeneous nuclear ribonucleoprotein F-like [Solanum lycopersicum]	525	1e-146
CtaTrans1146	459	XP_002266723	PREDICTED: ferric reduction oxidase 7, chloroplastic-like [Vitis vinifera]	126	3e-27
CtaTrans1148	708	XP_003244558	PREDICTED: peroxisomal multifunctional enzyme type 2-like isoform 2 [Acyrthosiphon pisum]_x0001_PREDICTED: peroxisomal multifunctional enzyme type 2-like isoform 3 [Acyrthosiphon pisum]	205	8e-51
CtaTrans1149	1256	EMJ24483	hypothetical protein PRUPE_ppa009469mg [Prunus persica]	234	6e-59
CtaTrans1150	305	EMJ26939	hypothetical protein PRUPE_ppa007070mg [Prunus persica]	124	8e-27
CtaTrans1156	1083	XP_002518008	acyl-CoA thioesterase, putative [Ricinus communis]_x0001_acyl-CoA thioesterase, putative [Ricinus communis]	242	2e-61
CtaTrans1158	406	EMJ23420	hypothetical protein PRUPE_ppa005845mg [Prunus persica]	174	1e-41
CtaTrans1159	220	XP_001797992	hypothetical protein SNOG_07659 [Phaeosphaeria nodorum SN15]_x0001_hypothetical protein SNOG_07659 [Phaeosphaeria nodorum SN15]	59.3	4e-07
CtaTrans1160	3367	CBI37708	unnamed protein product [Vitis vinifera]	1445	0
CtaTrans1161	209	EOA40477	hypothetical protein CARUB_v10009201mg [Capsella rubella]	142	3e-32
CtaTrans1162	1755	XP_002269854	PREDICTED: structural maintenance of chromosomes protein 2-1 [Vitis vinifera]	900	0
CtaTrans1164	1022	XP_002268569	PREDICTED: transcription factor TCP15-like [Vitis vinifera]	413	1e-113
CtaTrans1166	1169	XP_002278235	PREDICTED: uncharacterized protein LOC100268097 [Vitis vinifera]	56.2	7e-12
CtaTrans1168	386	XP_002515084	cation efflux protein/ zinc transporter, putative [Ricinus communis]_x0001_cation efflux protein/ zinc transporter, putative [Ricinus communis]	60.5	2e-07
CtaTrans1169	1905	XP_004235973	PREDICTED: dnaJ homolog subfamily C member 21-like [Solanum lycopersicum]	573	1e-161
CtaTrans1173	770	AAT01078	putative fructose 1,6-bisphosphate aldolase [Homalodisca vitripennis]	296	3e-78
CtaTrans1174	292	CAN71765	hypothetical protein VITISV_026917 [Vitis vinifera]	63.9	2e-08
CtaTrans1176	298	XP_002525682	Sodium/potassium/calcium exchanger 6 precursor, putative [Ricinus communis]_x0001_Sodium/potassium/calcium exchanger 6 precursor, putative [Ricinus communis]	58.5	7e-07
CtaTrans1177	317	EHY52315	amidase [Exophiala dermatitidis NIH/UT8656]	169	2e-40
CtaTrans1178	835	EMJ11666	hypothetical protein PRUPE_ppa000542m1g, partial [Prunus persica]	178	2e-42
CtaTrans1180	1562	NP_001233950	plastid-dividing ring protein [Solanum lycopersicum]_x0001_plastid-dividing ring protein [Solanum lycopersicum]	634	1e-179
CtaTrans1182	1379	CBI18643	unnamed protein product [Vitis vinifera]	249	1e-63
CtaTrans1184	2465	XP_004248215	PREDICTED: conserved oligomeric Golgi complex subunit 5-like [Solanum lycopersicum]	518	1e-144
CtaTrans1185	286	NP_178175	acetylornithine aminotransferase [Arabidopsis thaliana]_x0001_RecName: Full=Acetylornithine aminotransferase, chloroplastic/mitochondrial; Short=ACOAT; AltName: Full=Acetylornithine transaminase; Short=AOTA; AltName: Full=Protein HOPW1-1-INTERACTING 1; Flags: Precursor_x0001_putative acetylornithine transaminase; 18117-19955 [Arabidopsis thaliana]_x0001_putative acetylornithine transaminase [Arab…	192	3e-47
CtaTrans1187	1504	XP_004307536	PREDICTED: zinc finger protein GIS2-like [Fragaria vesca subsp. vesca]	333	7e-89
CtaTrans1188	520	XP_002332163	predicted protein [Populus trichocarpa]_x0001_predicted protein [Populus trichocarpa]	168	5e-40
CtaTrans1191	347	NP_051117	hypothetical protein Arthcp087 [Arabidopsis thaliana]_x0001_RecName: Full=Putative membrane protein ycf1_x0001_ycf1 [Arabidopsis thaliana]	231	8e-59
CtaTrans1192	2290	XP_002276947	PREDICTED: uncharacterized protein LOC100266999 [Vitis vinifera]	506	1e-140
CtaTrans1194	653	CBI37309	unnamed protein product [Vitis vinifera]	301	9e-80
CtaTrans1195	1108	XP_002271570	PREDICTED: vacuolar protein sorting-associated protein 53 homolog [Vitis vinifera]_x0001_unnamed protein product [Vitis vinifera]	596	1e-168
CtaTrans1198	418	XP_001790770	hypothetical protein SNOG_00073 [Phaeosphaeria nodorum SN15]_x0001_hypothetical protein SNOG_00073 [Phaeosphaeria nodorum SN15]	184	7e-45
CtaTrans1201	344	EHY53759	MFS transporter, SP family, sugar:H+ symporter [Exophiala dermatitidis NIH/UT8656]	175	4e-42
CtaTrans1202	1549	EMJ12714	hypothetical protein PRUPE_ppa008017mg [Prunus persica]	565	1e-158
CtaTrans1203	241	NP_198334	purple acid phosphatase 26 [Arabidopsis thaliana]_x0001_RecName: Full=Bifunctional purple acid phosphatase 26; Includes: RecName: Full=Acid phosphatase; Includes: RecName: Full=Peroxidase; Flags: Precursor_x0001_putative acid phosphatase [Arabidopsis thaliana]_x0001_putative acid phosphatase [Arabidopsis thaliana]_x0001_purple acid phosphatase 26 [Arabidopsis thaliana]	127	1e-27
CtaTrans1204	2420	CBI33564	unnamed protein product [Vitis vinifera]	950	0
CtaTrans1207	223	NP_567380	protein SAY1 [Arabidopsis thaliana]_x0001_protein SAY1 [Arabidopsis thaliana]	149	4e-34
CtaTrans1211	953	CAN63950	hypothetical protein VITISV_032357 [Vitis vinifera]	365	1e-98
CtaTrans1214	1495	XP_002526084	hypothetical protein RCOM_0524510 [Ricinus communis]_x0001_hypothetical protein RCOM_0524510 [Ricinus communis]	327	7e-87
CtaTrans1216	305	EMJ26294	hypothetical protein PRUPE_ppa016563mg, partial [Prunus persica]	55.5	6e-06
CtaTrans1217	540	XP_002334122	predicted protein [Populus trichocarpa]_x0001_predicted protein [Populus trichocarpa]	112	3e-23
CtaTrans1218	316	YP_005638947	hypothetical protein XCR_3970 [Xanthomonas campestris pv. raphani 756C]_x0001_hypothetical protein [Xanthomonas campestris]_x0001_hypothetical protein XCR_3970 [Xanthomonas campestris pv. raphani 756C]	55.1	8e-06
CtaTrans1219	859	XP_004157993	PREDICTED: phosphatidylinositol 4-phosphate 5-kinase 4-like [Cucumis sativus]	340	4e-91
CtaTrans1220	965	XP_002321344	predicted protein [Populus trichocarpa]_x0001_predicted protein [Populus trichocarpa]	271	2e-70
CtaTrans1222	360	XP_003634609	PREDICTED: receptor-like protein 12-like [Vitis vinifera]	145	3e-33
CtaTrans1223	834	NP_194243	peptide methionine sulfoxide reductase A4 [Arabidopsis thaliana]_x0001_RecName: Full=Peptide methionine sulfoxide reductase A4, chloroplastic; Short=AtMSRA4; AltName: Full=Peptide-methionine (S)-S-oxide reductase; Short=Peptide Met(O) reductase; AltName: Full=Protein-methionine-S-oxide reductase; Flags: Precursor_x0001_protein-methionine-S-oxide reductase [Arabidopsis thaliana]_x0001_protein-meth…	531	1e-149
CtaTrans1224	1083	EMJ01824	hypothetical protein PRUPE_ppa013400mg [Prunus persica]	145	2e-32
CtaTrans1225	695	XP_002283987	PREDICTED: 50S ribosomal protein 5, chloroplastic-like [Vitis vinifera]	124	2e-26
CtaTrans1226	1160	XP_002281124	PREDICTED: uncharacterized protein LOC100254414 [Vitis vinifera]	66.2	3e-16
CtaTrans1232	273	NP_001185337	HEAT repeat-containing protein [Arabidopsis thaliana]_x0001_HEAT repeat-containing protein [Arabidopsis thaliana]	191	5e-47
CtaTrans1234	263	XP_001950452	PREDICTED: hypothetical protein LOC100158766 [Acyrthosiphon pisum]	138	7e-31
CtaTrans1236	1041	EMJ22031	hypothetical protein PRUPE_ppa027104mg [Prunus persica]	222	1e-55
CtaTrans1237	543	EOY17444	Uncharacterized protein TCM_036623 [Theobroma cacao]	64.7	1e-08
CtaTrans1238	1047	AGA15796	pyruvate decarboxylase 1, partial [Diospyros kaki]	486	1e-135
CtaTrans1239	1074	XP_004951246	PREDICTED: vacuolar protein sorting-associated protein 29-like [Setaria italica]	376	1e-102
CtaTrans1240	275	ABU98948	GDP-dissociation inhibitor [Lupinus albus]	175	4e-42
CtaTrans1242	1343	XP_002530328	signal recognition particle protein, putative [Ricinus communis]_x0001_signal recognition particle protein, putative [Ricinus communis]	590	1e-166
CtaTrans1245	329	NP_197430	esterase/lipase/thioesterase family protein [Arabidopsis thaliana]_x0001_putative phospholipase [Arabidopsis thaliana]_x0001_phospholipase-like protein [Arabidopsis thaliana]_x0001_putative phospholipase [Arabidopsis thaliana]_x0001_putative phospholipase [Arabidopsis thaliana]_x0001_esterase/lipase/thioesterase family protein [Arabidopsis thaliana]	157	1e-36
CtaTrans1248	591	CBI29964	unnamed protein product [Vitis vinifera]	225	5e-57
CtaTrans1250	691	EMJ24675	hypothetical protein PRUPE_ppa011677mg [Prunus persica]	99	1e-18
CtaTrans1252	726	EOY12306	Zinc finger protein, putative [Theobroma cacao]	194	3e-47
CtaTrans1254	3893	XP_002274971	PREDICTED: uncharacterized protein LOC100252988 [Vitis vinifera]	1063	0
CtaTrans1257	429	CAN63254	hypothetical protein VITISV_028488 [Vitis vinifera]	226	3e-57
CtaTrans1258	1667	XP_002282962	PREDICTED: uncharacterized protein LOC100253823 [Vitis vinifera]	646	0
CtaTrans1261	1435	XP_002278317	PREDICTED: scarecrow-like protein 14-like [Vitis vinifera]	478	1e-132
CtaTrans1262	2648	XP_002270775	PREDICTED: uncharacterized protein LOC100247154 [Vitis vinifera]	1322	0
CtaTrans1263	247	NP_001032168	uncharacterized protein [Arabidopsis thaliana]_x0001_uncharacterized protein AT5G67610 [Arabidopsis thaliana]	169	3e-40
CtaTrans1264	1603	EMJ02909	hypothetical protein PRUPE_ppa003801mg [Prunus persica]	768	0
CtaTrans1265	2323	XP_002268896	PREDICTED: E3 ubiquitin-protein ligase UPL1-like [Vitis vinifera]	954	0
CtaTrans1268	475	NP_001237129	uncharacterized protein LOC100306330 precursor [Glycine max]_x0001_unknown [Glycine max]	178	5e-43
CtaTrans1269	1125	XP_003528820	PREDICTED: protein ABIL1-like [Glycine max]	162	2e-62
CtaTrans1272	557	XP_004246577	PREDICTED: uncharacterized protein LOC101247746 [Solanum lycopersicum]	55.8	6e-06
CtaTrans1275	539	EOY33182	Calmodulin 5 [Theobroma cacao]	64.7	1e-08
CtaTrans1276	1454	XP_002533345	Late embryogenesis abundant protein Lea14-A, putative [Ricinus communis]_x0001_Late embryogenesis abundant protein Lea14-A, putative [Ricinus communis]	289	2e-75
CtaTrans1277	442	XP_001893412	hypothetical protein Bm1_09695 [Brugia malayi]_x0001_hypothetical protein Bm1_09695 [Brugia malayi]	73.2	3e-11
CtaTrans1278	362	CBI16142	unnamed protein product [Vitis vinifera]	68.6	7e-10
CtaTrans1279	565	EOY28569	Cysteine-rich protein, putative isoform 1 [Theobroma cacao]	171	1e-40
CtaTrans1282	489	XP_003527713	PREDICTED: patatin group A-3-like [Glycine max]	206	2e-51
CtaTrans1283	200	NP_566021	uncharacterized protein [Arabidopsis thaliana]_x0001_expressed protein [Arabidopsis thaliana]_x0001_uncharacterized protein AT2G44640 [Arabidopsis thaliana]	137	9e-31
CtaTrans1286	214	XP_002265694	PREDICTED: ABC transporter B family member 25-like [Vitis vinifera]_x0001_unnamed protein product [Vitis vinifera]	130	2e-28
CtaTrans1287	435	XP_773047	hypothetical protein CNBJ3230 [Cryptococcus neoformans var. neoformans B-3501A]_x0001_hypothetical protein CNBJ3230 [Cryptococcus neoformans var. neoformans B-3501A]	109	4e-22
CtaTrans1288	206	XP_002873753	predicted protein [Arabidopsis lyrata subsp. lyrata]_x0001_predicted protein [Arabidopsis lyrata subsp. lyrata]	134	8e-30
CtaTrans1291	219	NP_177234	uncharacterized protein [Arabidopsis thaliana]_x0001_uncharacterized protein [Arabidopsis thaliana]_x0001_Unknown protein [Arabidopsis thaliana]_x0001_unknown protein; 13405-15968 [Arabidopsis thaliana]_x0001_unknown protein [Arabidopsis thaliana]_x0001_At1g70770 [Arabidopsis thaliana]_x0001_AT1G70770 [Arabidopsis thaliana]_x0001_uncharacterized protein AT1G70770 [Arabidopsis thaliana]_x0001_unch…	145	3e-33
CtaTrans1292	1082	XP_004293550	PREDICTED: uncharacterized protein ycf23-like [Fragaria vesca subsp. vesca]	427	1e-117
CtaTrans1293	279	NP_566813	S-adenosyl-L-methionine-dependent methyltransferase-like protein [Arabidopsis thaliana]_x0001_unnamed protein product [Arabidopsis thaliana]_x0001_At3g27230 [Arabidopsis thaliana]_x0001_At3g27230 [Arabidopsis thaliana]_x0001_S-adenosyl-L-methionine-dependent methyltransferase-like protein [Arabidopsis thaliana]	194	8e-48
CtaTrans1295	498	XP_004012061	PREDICTED: cytochrome b-c1 complex subunit 7-like [Ovis aries]	107	1e-21
CtaTrans1298	833	XP_002279071	PREDICTED: zinc finger CCCH domain-containing protein 14-like isoform 1 [Vitis vinifera]	291	2e-81
CtaTrans1300	572	XP_002268625	PREDICTED: succinate-semialdehyde dehydrogenase (acetylating)-like [Vitis vinifera]	168	6e-40
CtaTrans1301	840	XP_003631603	PREDICTED: putative pentatricopeptide repeat-containing protein At3g18840-like [Vitis vinifera]	157	5e-36
CtaTrans1302	511	XP_004236685	PREDICTED: ethylene-responsive transcription factor 1B-like [Solanum lycopersicum]	142	3e-32
CtaTrans1303	892	EMJ24956	hypothetical protein PRUPE_ppa010555mg [Prunus persica]	386	1e-105
CtaTrans1304	2762	EOY04276	Decapping 5, putative isoform 4 [Theobroma cacao]	401	1e-109
CtaTrans1305	320	EOY19053	Pentatricopeptide repeat-containing protein [Theobroma cacao]	154	1e-35
CtaTrans1312	2434	XP_004240774	PREDICTED: uncharacterized protein LOC101254391 [Solanum lycopersicum]	1065	0
CtaTrans1313	204	NP_565436	homeobox protein 24 [Arabidopsis thaliana]_x0001_expressed protein [Arabidopsis thaliana]_x0001_unknown [Arabidopsis thaliana]_x0001_homeobox protein 24 [Arabidopsis thaliana]	87.8	1e-15
CtaTrans1314	2250	XP_002277110	PREDICTED: uncharacterized protein LOC100255898 [Vitis vinifera]	692	0
CtaTrans1315	856	EMC99090	glycoside hydrolase family 30 protein [Baudoinia compniacensis UAMH 10762]	407	1e-111
CtaTrans1317	216	NP_173490	DNA-binding bromodomain-containing protein [Arabidopsis thaliana]_x0001_F2D10.15 [Arabidopsis thaliana]_x0001_At1g20670 [Arabidopsis thaliana]_x0001_DNA-binding bromodomain-containing protein [Arabidopsis thaliana]	148	7e-34
CtaTrans1320	260	XP_001794467	hypothetical protein SNOG_03922 [Phaeosphaeria nodorum SN15]_x0001_hypothetical protein SNOG_03922 [Phaeosphaeria nodorum SN15]	124	1e-26
CtaTrans1321	1385	XP_004239132	PREDICTED: beta-1,4-mannosyl-glycoprotein 4-beta-N-acetylglucosaminyltransferase-like isoform 1 [Solanum lycopersicum]	568	1e-159
CtaTrans1322	2912	CBI29861	unnamed protein product [Vitis vinifera]	1338	0
CtaTrans1324	1078	EMJ16402	hypothetical protein PRUPE_ppa014089mg [Prunus persica]	181	3e-43
CtaTrans1325	1481	XP_002266057	PREDICTED: probable LRR receptor-like serine/threonine-protein kinase At5g45840-like [Vitis vinifera]	675	0
CtaTrans1326	626	AAK82496	At2g43710/F18O19.18 [Arabidopsis thaliana]_x0001_At2g43710/F18O19.18 [Arabidopsis thaliana]	350	2e-94
CtaTrans1327	684	XP_002522533	Nudix hydrolase 15, mitochondrial precursor, putative [Ricinus communis]_x0001_Nudix hydrolase 15, mitochondrial precursor, putative [Ricinus communis]	118	1e-24
CtaTrans1335	893	XP_004243282	PREDICTED: 2-aminoethanethiol dioxygenase-like isoform 2 [Solanum lycopersicum]	221	2e-55
CtaTrans1336	528	XP_002511412	phosphoglycerate mutase, putative [Ricinus communis]_x0001_phosphoglycerate mutase, putative [Ricinus communis]	92	6e-17
CtaTrans1337	473	XP_004291942	PREDICTED: deSI-like protein At4g17486-like [Fragaria vesca subsp. vesca]	56.2	4e-06
CtaTrans1338	416	NP_190192	small GTP-binding protein ARA3 [Arabidopsis thaliana]_x0001_small GTP-binding protein ARA3 [Arabidopsis thaliana]_x0001_small GTP-binding protein ARA3 [Arabidopsis thaliana]_x0001_hypothetical protein ARALYDRAFT_484985 [Arabidopsis lyrata subsp. lyrata]_x0001_RecName: Full=Ras-related protein RABE1c; Short=AtRABE1c; AltName: Full=Ras-related protein Ara-3; AltName: Full=Ras-related protein Rab8A;…	128	7e-28
CtaTrans1339	366	XP_004251283	PREDICTED: probable serine/threonine-protein kinase RLCKVII-like [Solanum lycopersicum]	116	3e-24
CtaTrans1340	209	EOA33383	hypothetical protein CARUB_v10020333mg [Capsella rubella]	140	1e-31
CtaTrans1341	353	XP_001799354	hypothetical protein SNOG_09051 [Phaeosphaeria nodorum SN15]_x0001_hypothetical protein SNOG_09051 [Phaeosphaeria nodorum SN15]	111	9e-23
CtaTrans1345	1438	XP_003631422	PREDICTED: E3 ubiquitin-protein ligase At4g11680-like isoform 2 [Vitis vinifera]	583	1e-164
CtaTrans1346	990	XP_002266270	PREDICTED: tRNA-specific adenosine deaminase-like protein 3-like [Vitis vinifera]	289	1e-75
CtaTrans1347	3127	XP_004239653	PREDICTED: aspartate--tRNA ligase, cytoplasmic-like [Solanum lycopersicum]	878	0
CtaTrans1348	259	NP_195341	putative LRR receptor-like serine/threonine-protein kinase [Arabidopsis thaliana]_x0001_RecName: Full=Probable LRR receptor-like serine/threonine-protein kinase At4g36180; Flags: Precursor_x0001_leucine-rich repeat receptor-like protein kinase [Arabidopsis thaliana]_x0001_putative LRR receptor-like serine/threonine-protein kinase [Arabidopsis thaliana]	166	3e-39
CtaTrans1350	1411	EOY15182	SKU5 similar 5 isoform 3 [Theobroma cacao]	734	0
CtaTrans1351	713	XP_002282505	PREDICTED: uncharacterized protein LOC100262755 [Vitis vinifera]	353	2e-95
CtaTrans1352	795	CAN74990	hypothetical protein VITISV_008657 [Vitis vinifera]	185	1e-44
CtaTrans1353	1656	XP_002271185	PREDICTED: ABC transporter B family member 9-like [Vitis vinifera]	920	0
CtaTrans1354	1249	XP_002307690	predicted protein [Populus trichocarpa]_x0001_predicted protein [Populus trichocarpa]	581	1e-163
CtaTrans1356	484	EMJ02215	hypothetical protein PRUPE_ppa005490mg [Prunus persica]	97.4	1e-18
CtaTrans1358	282	XP_003834280	hypothetical protein LEMA_P059490.1 [Leptosphaeria maculans JN3]_x0001_hypothetical protein LEMA_P059490.1 [Leptosphaeria maculans JN3]	181	6e-44
CtaTrans1359	1066	XP_004251043	PREDICTED: fatty acyl-CoA reductase 3-like [Solanum lycopersicum]	401	1e-130
CtaTrans1362	786	XP_002271998	PREDICTED: uncharacterized protein LOC100242917 [Vitis vinifera]	144	4e-32
CtaTrans1363	1944	XP_004302567	PREDICTED: transmembrane protein 87B-like [Fragaria vesca subsp. vesca]	749	0
CtaTrans1364	267	NP_177132	putative delta-aminolevulinic acid dehydratase [Arabidopsis thaliana]_x0001_putative delta-aminolevulinic acid dehydratase [Arabidopsis thaliana]_x0001_RecName: Full=Delta-aminolevulinic acid dehydratase 1, chloroplastic; Short=ALADH1; AltName: Full=Porphobilinogen synthase; Flags: Precursor_x0001_putative aminolevulinate dehydratase [Arabidopsis thaliana]_x0001_putative aminolevulinate dehydrata…	181	1e-43
CtaTrans1365	203	BAD94305	hypothetical protein [Arabidopsis thaliana]	120	1e-25
CtaTrans1369	6878	EOY16075	Acetyl-CoA carboxylase 1 isoform 1 [Theobroma cacao]	3920	0
CtaTrans1373	630	EGB05967	expressed protein, partial [Aureococcus anophagefferens]	70.9	2e-10
CtaTrans1374	495	XP_002282402	PREDICTED: translocon at the outer membrane of chloroplasts 64 [Vitis vinifera]_x0001_unnamed protein product [Vitis vinifera]	194	1e-47
CtaTrans1376	411	EHY57993	carnitine O-acetyltransferase [Exophiala dermatitidis NIH/UT8656]	229	2e-58
CtaTrans1378	1375	XP_002285325	PREDICTED: photosystem II core complex proteins psbY, chloroplastic-like [Vitis vinifera]	265	2e-68
CtaTrans1380	2692	XP_002265239	PREDICTED: DNA2-like helicase-like [Vitis vinifera]	673	0
CtaTrans1381	757	CBI32642	unnamed protein product [Vitis vinifera]	145	1e-32
CtaTrans1382	1444	CBI26204	unnamed protein product [Vitis vinifera]	688	0
CtaTrans1386	229	CAB36533	putative aspartate-tRNA ligase [Arabidopsis thaliana]_x0001_putative aspartate-tRNA ligase [Arabidopsis thaliana]	144	1e-32
CtaTrans1388	1263	XP_004245669	PREDICTED: glyoxylate/hydroxypyruvate reductase HPR3-like [Solanum lycopersicum]	436	1e-119
CtaTrans1389	757	XP_004923527	PREDICTED: LOW QUALITY PROTEIN: twitchin-like [Bombyx mori]	244	1e-62
CtaTrans1392	1067	XP_002279467	PREDICTED: uncharacterized protein LOC100244341 [Vitis vinifera]_x0001_unnamed protein product [Vitis vinifera]	199	2e-48
CtaTrans1394	549	NP_191250	plastid-specific 50S ribosomal protein 5 [Arabidopsis thaliana]_x0001_RecName: Full=50S ribosomal protein 5, chloroplastic; AltName: Full=Plastid-specific 50S ribosomal protein 5; Short=PSRP-5; Flags: Precursor_x0001_ribosomal protein, chloroplast [Arabidopsis thaliana]_x0001_At3g56910 [Arabidopsis thaliana]_x0001_plastid-specific 50S ribosomal protein 5 [Arabidopsis thaliana]	259	3e-67
CtaTrans1395	628	CAN60831	hypothetical protein VITISV_004737 [Vitis vinifera]	236	2e-60
CtaTrans1397	618	EOY07757	ROP interactive partner 3 isoform 3, partial [Theobroma cacao]	261	1e-67
CtaTrans1400	217	XP_967370	PREDICTED: similar to AGAP003988-PA [Tribolium castaneum]	79.7	3e-13
CtaTrans1402	321	NP_199171	Serine protease inhibitor, potato inhibitor I-type family protein [Arabidopsis thaliana]_x0001_Serine protease inhibitor, potato inhibitor I-type family protein [Arabidopsis thaliana]	182	3e-44
CtaTrans1403	205	AAB63615	Ser/Thr protein kinase isolog [Arabidopsis thaliana]	141	8e-32
CtaTrans1404	251	NP_564563	ATP-dependent zinc metalloprotease FTSH 1 [Arabidopsis thaliana]_x0001_RecName: Full=ATP-dependent zinc metalloprotease FTSH 1, chloroplastic; Short=AtFTSH1; Flags: Precursor_x0001_ATP-dependent metalloprotease [Arabidopsis thaliana]_x0001_putative chloroplast FtsH protease [Arabidopsis thaliana]_x0001_putative chloroplast FtsH protease [Arabidopsis thaliana]_x0001_ATP-dependent zinc metalloprote…	110	2e-22
CtaTrans1406	369	EMJ12561	hypothetical protein PRUPE_ppa002367mg [Prunus persica]	83.6	2e-14
CtaTrans1408	210	EHY54638	minor allergen Alt a 7 [Exophiala dermatitidis NIH/UT8656]	124	1e-26
CtaTrans1412	460	CBI21950	unnamed protein product [Vitis vinifera]	103	1e-20
CtaTrans1413	878	XP_003588397	hypothetical protein MTR_1g006800 [Medicago truncatula]_x0001_hypothetical protein MTR_1g006800 [Medicago truncatula]	89.7	9e-19
CtaTrans1415	2084	EMJ21504	hypothetical protein PRUPE_ppa000280mg [Prunus persica]	822	0
CtaTrans1416	280	XP_004293821	PREDICTED: mitochondrial arginine transporter BAC1-like [Fragaria vesca subsp. vesca]	45.8	1e-06
CtaTrans1417	1030	XP_002277660	PREDICTED: uncharacterized protein LOC100244154 isoform 1 [Vitis vinifera]_x0001_unnamed protein product [Vitis vinifera]	351	2e-94
CtaTrans1418	370	EOX93326	Uncharacterized protein isoform 2 [Theobroma cacao]	209	2e-52
CtaTrans1420	401	BAJ15835	putative phytochrome E, partial [Pieris japonica]	208	6e-52
CtaTrans1421	1427	EMJ03551	hypothetical protein PRUPE_ppa008372mg [Prunus persica]	474	1e-131
CtaTrans1424	357	XP_002529047	Protein FRIGIDA, putative [Ricinus communis]_x0001_Protein FRIGIDA, putative [Ricinus communis]	55.1	8e-06
CtaTrans1425	200	BAB10628	beta-1,3-glucanase-like protein [Arabidopsis thaliana]	136	2e-30
CtaTrans1428	2704	XP_002269575	PREDICTED: enhancer of mRNA-decapping protein 4-like [Vitis vinifera]	1105	0
CtaTrans1429	220	XP_002881372	AICARFT/IMPCHase bienzyme family protein [Arabidopsis lyrata subsp. lyrata]_x0001_AICARFT/IMPCHase bienzyme family protein [Arabidopsis lyrata subsp. lyrata]	141	6e-32
CtaTrans1430	570	XP_968461	PREDICTED: similar to putative zinc-containing alcohol dehydrogenase [Tribolium castaneum]_x0001_hypothetical protein TcasGA2_TC006100 [Tribolium castaneum]	174	9e-42
CtaTrans1432	455	EOY33930	Highly ABA-induced PP2C gene 2 isoform 1 [Theobroma cacao]	265	4e-69
CtaTrans1434	652	XP_003635555	PREDICTED: uncharacterized protein LOC100855047 [Vitis vinifera]_x0001_unnamed protein product [Vitis vinifera]_x0001_unnamed protein product [Vitis vinifera]	95.1	1e-17
CtaTrans1435	268	NP_565561	uncharacterized protein [Arabidopsis thaliana]_x0001_At2g24020/T29E15.22 [Arabidopsis thaliana]_x0001_At2g24020/T29E15.22 [Arabidopsis thaliana]_x0001_expressed protein [Arabidopsis thaliana]_x0001_uncharacterized protein AT2G24020 [Arabidopsis thaliana]	144	1e-32
CtaTrans1436	751	EMJ17056	hypothetical protein PRUPE_ppa010408mg [Prunus persica]	167	4e-39
CtaTrans1437	1821	XP_002278837	PREDICTED: LOW QUALITY PROTEIN: putative pentatricopeptide repeat-containing protein At3g23330 [Vitis vinifera]	535	1e-149
CtaTrans1438	864	XP_002312098	predicted protein [Populus trichocarpa]_x0001_predicted protein [Populus trichocarpa]	240	3e-61
CtaTrans1439	394	XP_003304866	hypothetical protein PTT_17579 [Pyrenophora teres f. teres 0-1]_x0001_hypothetical protein PTT_17579 [Pyrenophora teres f. teres 0-1]	87.4	1e-15
CtaTrans1443	459	YP_006349812	cell surface glycoprotein related protein [Haloferax mediterranei ATCC 33500]_x0001_cell surface glycoprotein related protein [Haloferax mediterranei]_x0001_cell surface glycoprotein related protein [Haloferax mediterranei ATCC 33500]	106	2e-21
CtaTrans1444	1323	NP_001268049	nitrate reductase [NADH]-like [Vitis vinifera]_x0001_nitrate reductase 1 [Vitis vinifera]	665	0
CtaTrans1447	1730	NP_001031943	DEAD-box ATP-dependent RNA helicase 3 [Arabidopsis thaliana]_x0001_RecName: Full=DEAD-box ATP-dependent RNA helicase 3, chloroplastic; AltName: Full=Protein EMBRYO DEFECTIVE 1138; Flags: Precursor_x0001_unknown protein [Arabidopsis thaliana]_x0001_unknown protein [Arabidopsis thaliana]_x0001_At5g26752 [Arabidopsis thaliana]_x0001_unknown protein [Arabidopsis thaliana]_x0001_unknown protein [Arabi…	917	0
CtaTrans1448	328	XP_003632462	PREDICTED: upstream activation factor subunit spp27-like [Vitis vinifera]	178	6e-43
CtaTrans1450	307	XP_002272567	PREDICTED: mannan endo-1,4-beta-mannosidase 5 [Vitis vinifera]_x0001_unnamed protein product [Vitis vinifera]	119	3e-25
CtaTrans1451	1490	XP_002283150	PREDICTED: epidermis-specific secreted glycoprotein EP1-like [Vitis vinifera]	727	0
CtaTrans1452	966	XP_003632383	PREDICTED: pectinesterase inhibitor-like [Vitis vinifera]	150	4e-34
CtaTrans1453	746	XP_002282284	PREDICTED: F-box/kelch-repeat protein At5g60570-like [Vitis vinifera]	66.6	7e-09
CtaTrans1454	229	NP_172330	RNA polymerase sigma subunit 2 [Arabidopsis thaliana]_x0001_RecName: Full=RNA polymerase sigma factor sigB; Short=Sigma factor B; Short=Sigma-B; AltName: Full=Protein ABERRANT CHLOROPLAST 1; AltName: Full=RNA polymerase sigma factor sig1; Short=Atsig1; Short=Sigma factor 1; AltName: Full=RNA polymerase sigma factor sig2; Short=Atsig2; Short=Sigma factor 2; AltName: Full=RNA polymerase sigma facto…	96.3	3e-18
CtaTrans1456	1595	CBI30275	unnamed protein product [Vitis vinifera]	531	1e-148
CtaTrans1457	615	XP_002328050	predicted protein [Populus trichocarpa]_x0001_predicted protein [Populus trichocarpa]	306	2e-81
CtaTrans1458	318	XP_391988	PREDICTED: adenosine kinase 1-like isoform 1 [Apis mellifera]	125	6e-27
CtaTrans1459	792	XP_004231677	PREDICTED: TMV resistance protein N-like [Solanum lycopersicum]	252	1e-64
CtaTrans1460	1115	AEE61796	unknown [Dendroctonus ponderosae]	440	1e-121
CtaTrans1462	1875	CBI29835	unnamed protein product [Vitis vinifera]	791	0
CtaTrans1463	416	EFN89956	Eukaryotic translation initiation factor 3 subunit K [Harpegnathos saltator]	146	2e-33
CtaTrans1464	939	EOY15281	Kinase superfamily protein [Theobroma cacao]	253	6e-65
CtaTrans1465	671	XP_002332211	predicted protein [Populus trichocarpa]_x0001_predicted protein [Populus trichocarpa]	100	2e-24
CtaTrans1467	200	XP_002272077	PREDICTED: receptor-like serine/threonine-protein kinase At2g45590-like [Vitis vinifera]	84	2e-14
CtaTrans1470	556	CBI32756	unnamed protein product [Vitis vinifera]	99.4	4e-19
CtaTrans1471	681	XP_002512473	WD-repeat protein, putative [Ricinus communis]_x0001_WD-repeat protein, putative [Ricinus communis]	318	1e-84
CtaTrans1472	685	NP_200330	GTP-binding nuclear protein Ran-3 [Arabidopsis thaliana]_x0001_RecName: Full=GTP-binding nuclear protein Ran-3; AltName: Full=Ras-related nuclear protein 3_x0001_small Ras-like GTP-binding protein [Arabidopsis thaliana]_x0001_small Ras-like GTP-binding protein [Arabidopsis thaliana]_x0001_small Ras-like GTP-binding protein [Arabidopsis thaliana]_x0001_AT5g55190/MCO15_14 [Arabidopsis thaliana]_x00…	192	7e-47
CtaTrans1478	1277	XP_002281762	PREDICTED: uncharacterized protein LOC100257723 isoform 1 [Vitis vinifera]	457	1e-126
CtaTrans1482	1412	CAM84196	hexamerin 1 [Perla marginata]	365	3e-98
CtaTrans1483	1681	EMJ14923	hypothetical protein PRUPE_ppa000375mg [Prunus persica]	532	1e-148
CtaTrans1485	1835	CBI20346	unnamed protein product [Vitis vinifera]	752	0
CtaTrans1486	1394	XP_002279285	PREDICTED: chlorophyllase-2, chloroplastic [Vitis vinifera]_x0001_unnamed protein product [Vitis vinifera]	518	1e-144
CtaTrans1488	225	XP_001794682	hypothetical protein SNOG_04264 [Phaeosphaeria nodorum SN15]_x0001_hypothetical protein SNOG_04264 [Phaeosphaeria nodorum SN15]	149	4e-34
CtaTrans1489	1970	XP_002281218	PREDICTED: uncharacterized protein LOC100261287 [Vitis vinifera]_x0001_unnamed protein product [Vitis vinifera]	680	0
CtaTrans1494	364	XP_001790911	hypothetical protein SNOG_00220 [Phaeosphaeria nodorum SN15]_x0001_hypothetical protein SNOG_00220 [Phaeosphaeria nodorum SN15]	64.3	1e-08
CtaTrans1495	958	XP_003552336	PREDICTED: 2,3-bisphosphoglycerate-independent phosphoglycerate mutase-like [Glycine max]	344	3e-92
CtaTrans1497	637	EOY28218	Eukaryotic translation initiation factor 3 subunit 7 (eIF-3) isoform 1 [Theobroma cacao]_x0001_Eukaryotic translation initiation factor 3 subunit 7 (eIF-3) isoform 1 [Theobroma cacao]_x0001_Eukaryotic translation initiation factor 3 subunit 7 (eIF-3) isoform 1 [Theobroma cacao]	412	1e-113
CtaTrans1499	496	XP_002533815	conserved hypothetical protein [Ricinus communis]_x0001_conserved hypothetical protein [Ricinus communis]	108	5e-22
CtaTrans1500	937	EOD30800	hypothetical protein EMIHUDRAFT_314476 [Emiliania huxleyi CCMP1516]	146	8e-33
CtaTrans1501	236	CAN62833	hypothetical protein VITISV_012130 [Vitis vinifera]	63.2	3e-08
CtaTrans1502	769	XP_003634486	PREDICTED: uncharacterized protein LOC100854998 [Vitis vinifera]	176	5e-42
CtaTrans1504	378	XP_002429492	conserved hypothetical protein [Pediculus humanus corporis]_x0001_conserved hypothetical protein [Pediculus humanus corporis]	67.8	1e-09
CtaTrans1506	449	NP_001234620	beta-mannosidase enzyme precursor [Solanum lycopersicum]_x0001_beta-mannosidase enzyme [Solanum lycopersicum]_x0001_beta-mannosidase [Solanum lycopersicum]	80.9	1e-13
CtaTrans1509	994	XP_002530205	glutathione-s-transferase theta, gst, putative [Ricinus communis]_x0001_glutathione-s-transferase theta, gst, putative [Ricinus communis]	377	1e-102
CtaTrans1514	727	XP_003722426	conserved hypothetical protein [Leishmania major strain Friedlin]_x0001_conserved hypothetical protein [Leishmania major strain Friedlin]	133	4e-29
CtaTrans1516	1205	AAS79794	sucrose phosphate phosphatase [Actinidia chinensis]	591	1e-166
CtaTrans1517	1008	WP_009187176	hypothetical protein [Cecembia lonarensis]_x0001_hypothetical protein B879_04163 [Cecembia lonarensis LW9]	65.1	3e-08
CtaTrans1519	900	XP_002267549	PREDICTED: dehydration-responsive element-binding protein 2D-like [Vitis vinifera]	150	7e-34
CtaTrans1521	603	XP_004229528	PREDICTED: chaperone protein dnaJ 1, mitochondrial-like [Solanum lycopersicum]	335	5e-90
CtaTrans1525	260	NP_850582	ethylene-responsive transcription factor RAP2-2 [Arabidopsis thaliana]_x0001_transcription factor EREBP-like protein [Arabidopsis thaliana]_x0001_transcription factor EREBP-like protein [Arabidopsis thaliana]_x0001_transcription factor EREBP-like protein [Arabidopsis thaliana]_x0001_ethylene-responsive transcription factor RAP2-2 [Arabidopsis thaliana]	178	6e-43
CtaTrans1526	582	CBI37003	unnamed protein product [Vitis vinifera]	142	4e-32
CtaTrans1527	499	EOX97385	Partner of Y14-MAGO isoform 1 [Theobroma cacao]	79.7	3e-13
CtaTrans1529	300	CAN82386	hypothetical protein VITISV_029348 [Vitis vinifera]	66.2	4e-10
CtaTrans1530	227	EOA35297	hypothetical protein CARUB_v10020471mg, partial [Capsella rubella]	103	2e-20
CtaTrans1531	595	ADE42972	putative 60S ribosomal protein L18a [Gardenia jasminoides]	164	1e-38
CtaTrans1532	262	AAL85018	unknown protein [Arabidopsis thaliana]	151	8e-35
CtaTrans1533	2112	XP_004234263	PREDICTED: G-type lectin S-receptor-like serine/threonine-protein kinase At1g61370-like [Solanum lycopersicum]	442	0
CtaTrans1535	634	XP_002284798	PREDICTED: uncharacterized protein LOC100256715 [Vitis vinifera]	139	7e-31
CtaTrans1537	427	CAN68428	hypothetical protein VITISV_012132 [Vitis vinifera]	83.6	2e-14
CtaTrans1539	454	NP_192703	F-type H+-transporting ATPase subunit delta [Arabidopsis thaliana]_x0001_H+-transporting ATP synthase-like protein [Arabidopsis thaliana]_x0001_H+-transporting ATP synthase-like protein [Arabidopsis thaliana]_x0001_H+-transporting ATP synthase-like protein [Arabidopsis thaliana]_x0001_H+-transporting ATP synthase-like protein [Arabidopsis thaliana]_x0001_H+-transporting ATP synthase-like protein …	265	4e-69
CtaTrans1541	273	XP_001791079	hypothetical protein SNOG_00393 [Phaeosphaeria nodorum SN15]_x0001_hypothetical protein SNOG_00393 [Phaeosphaeria nodorum SN15]	67	2e-09
CtaTrans1543	737	XP_004293181	PREDICTED: uncharacterized protein LOC101298394 [Fragaria vesca subsp. vesca]	110	3e-26
CtaTrans1544	303	XP_004240138	PREDICTED: uncharacterized protein LOC101243788 [Solanum lycopersicum]	148	7e-34
CtaTrans1545	652	XP_003631297	PREDICTED: uncharacterized protein LOC100246722 [Vitis vinifera]	96.3	6e-18
CtaTrans1546	919	XP_002267819	PREDICTED: transcription factor bHLH70-like [Vitis vinifera]	290	3e-76
CtaTrans1548	987	XP_004240640	PREDICTED: putative E3 ubiquitin-protein ligase RF298-like [Solanum lycopersicum]	227	4e-57
CtaTrans1549	2617	XP_004234176	PREDICTED: polypyrimidine tract-binding protein homolog 2-like [Solanum lycopersicum]	383	1e-103
CtaTrans1551	1298	EHY54907	cell wall glucanase (Scw11) [Exophiala dermatitidis NIH/UT8656]	142	3e-31
CtaTrans1553	656	XP_002512859	mitochondrial phosphate carrier protein, putative [Ricinus communis]_x0001_mitochondrial phosphate carrier protein, putative [Ricinus communis]	320	2e-85
CtaTrans1554	229	CAN68838	hypothetical protein VITISV_030956 [Vitis vinifera]	44.7	1e-08
CtaTrans1556	859	CAN67588	hypothetical protein VITISV_036280 [Vitis vinifera]	189	4e-68
CtaTrans1557	374	ELK26097	Myosin-VIIb, partial [Myotis davidii]	57	1e-15
CtaTrans1559	829	EOY33978	Binding protein, putative isoform 1 [Theobroma cacao]_x0001_Binding protein, putative isoform 1 [Theobroma cacao]	388	1e-105
CtaTrans1561	4357	XP_002268966	PREDICTED: uncharacterized protein LOC100247051 [Vitis vinifera]	1397	0
CtaTrans1564	2384	XP_002274081	PREDICTED: uncharacterized protein LOC100257200 [Vitis vinifera]	1043	0
CtaTrans1565	400	EMJ02145	hypothetical protein PRUPE_ppa000022mg [Prunus persica]	254	5e-66
CtaTrans1566	224	EPS30341	hypothetical protein PDE_05292 [Penicillium oxalicum 114-2]	55.1	8e-06
CtaTrans1569	249	NP_201025	DEAD/DEAH box RNA helicase PRH75 [Arabidopsis thaliana]_x0001_RecName: Full=DEAD-box ATP-dependent RNA helicase 7_x0001_RNA helicase [Arabidopsis thaliana]_x0001_putative RNA helicase [Arabidopsis thaliana]_x0001_putative DEAD/DEAH box RNA helicase PRH75 [Arabidopsis thaliana]_x0001_DEAD/DEAH box RNA helicase PRH75 [Arabidopsis thaliana]	166	2e-39
CtaTrans1571	1672	EMJ20646	hypothetical protein PRUPE_ppa021059mg, partial [Prunus persica]	461	1e-127
CtaTrans1572	1349	EOY10314	RING/U-box superfamily protein, putative [Theobroma cacao]	350	8e-94
CtaTrans1573	272	EOA24752	hypothetical protein CARUB_v10018030mg [Capsella rubella]	139	4e-31
CtaTrans1574	947	EMJ07103	hypothetical protein PRUPE_ppa011435mg [Prunus persica]	260	5e-67
CtaTrans1576	578	EMF11560	AA_permease-domain-containing protein [Mycosphaerella populorum SO2202]	241	8e-62
CtaTrans1580	250	EOY24072	Type I inositol polyphosphate 5-phosphatase, putative isoform 1 [Theobroma cacao]_x0001_Type I inositol polyphosphate 5-phosphatase, putative isoform 1 [Theobroma cacao]	111	7e-23
CtaTrans1581	237	AAF19823	putative purple acid phosphatase precursor [Arabidopsis thaliana]	139	3e-31
CtaTrans1583	3384	XP_003631895	PREDICTED: transformation/transcription domain-associated protein [Vitis vinifera]	2000	0
CtaTrans1584	309	EPS59398	hypothetical protein M569_15409, partial [Genlisea aurea]	199	3e-49
CtaTrans1585	710	XP_004238937	PREDICTED: alpha-xylosidase 1-like [Solanum lycopersicum]	118	1e-24
CtaTrans1587	1315	CAN64936	hypothetical protein VITISV_021553 [Vitis vinifera]	396	1e-108
CtaTrans1588	953	CAN60456	hypothetical protein VITISV_019554 [Vitis vinifera]	333	4e-89
CtaTrans1591	201	NP_974885	protein OSB3 [Arabidopsis thaliana]_x0001_protein OSB3 [Arabidopsis thaliana]	108	5e-22
CtaTrans1592	347	NP_200733	Major facilitator superfamily protein [Arabidopsis thaliana]_x0001_RecName: Full=D-xylose-proton symporter-like 3, chloroplastic; Flags: Precursor_x0001_sugar transporter-like protein [Arabidopsis thaliana]_x0001_At5g59250 [Arabidopsis thaliana]_x0001_At5g59250 [Arabidopsis thaliana]_x0001_Major facilitator superfamily protein [Arabidopsis thaliana]	203	2e-50
CtaTrans1593	225	CAN82456	hypothetical protein VITISV_010028 [Vitis vinifera]	76.3	1e-13
CtaTrans1598	459	EOY18118	SC35-like splicing factor 30 isoform 1 [Theobroma cacao]_x0001_SC35-like splicing factor 30 isoform 1 [Theobroma cacao]	57.4	2e-06
CtaTrans1599	627	EOY23660	Ubiquitin supergroup,Ribosomal protein L40e [Theobroma cacao]	171	1e-40
CtaTrans1600	1637	XP_003306179	hypothetical protein PTT_19262 [Pyrenophora teres f. teres 0-1]_x0001_hypothetical protein PTT_19262 [Pyrenophora teres f. teres 0-1]	451	1e-124
CtaTrans1604	1117	XP_003536206	PREDICTED: CBL-interacting serine/threonine-protein kinase 7-like [Glycine max]	392	1e-106
CtaTrans1607	626	AEC10987	acyl-CoA-binding protein [Camellia sinensis]	182	4e-44
CtaTrans1608	1640	EOY21050	Uncharacterized protein isoform 2, partial [Theobroma cacao]	267	9e-69
CtaTrans1610	1314	XP_002284991	PREDICTED: mannose-P-dolichol utilization defect 1 protein homolog [Vitis vinifera]_x0001_unnamed protein product [Vitis vinifera]	406	1e-111
CtaTrans1613	886	CAN74312	hypothetical protein VITISV_037520 [Vitis vinifera]	317	3e-84
CtaTrans1614	207	NP_200618	uncharacterized protein [Arabidopsis thaliana]_x0001_uncharacterized protein AT5G58100 [Arabidopsis thaliana]	124	1e-26
CtaTrans1615	521	XP_004157704	PREDICTED: cysteine-rich repeat secretory protein 3-like [Cucumis sativus]	89.4	4e-16
CtaTrans1616	297	ADY38579	allene oxide cyclase [Camellia sinensis]	153	2e-35
CtaTrans1618	1624	XP_002522686	hypothetical protein RCOM_0886650 [Ricinus communis]_x0001_hypothetical protein RCOM_0886650 [Ricinus communis]	165	5e-38
CtaTrans1619	1471	XP_002273523	PREDICTED: uncharacterized protein LOC100242619 [Vitis vinifera]	514	1e-143
CtaTrans1620	1644	XP_002271000	PREDICTED: F-box protein SKIP16-like [Vitis vinifera]	607	1e-171
CtaTrans1621	234	AAK96781	Unknown protein [Arabidopsis thaliana]	164	1e-38
CtaTrans1624	752	XP_004486212	PREDICTED: phosphatidate cytidylyltransferase-like [Cicer arietinum]	84.7	5e-18
CtaTrans1625	1755	CBI21323	unnamed protein product [Vitis vinifera]	811	0
CtaTrans1627	247	NP_001031878	Glycosyl hydrolase family 38 protein [Arabidopsis thaliana]_x0001_Glycosyl hydrolase family 38 protein [Arabidopsis thaliana]	176	2e-42
CtaTrans1628	1456	XP_002285799	PREDICTED: uncharacterized methyltransferase At1g78140, chloroplastic [Vitis vinifera]_x0001_unnamed protein product [Vitis vinifera]	461	1e-127
CtaTrans1629	1997	NP_001267894	CBL-interacting protein kinase 16 [Vitis vinifera]_x0001_CBL-interacting protein kinase 16 [Vitis vinifera]	702	0
CtaTrans1630	516	EOY33848	Uncharacterized protein isoform 1 [Theobroma cacao]_x0001_Uncharacterized protein isoform 1 [Theobroma cacao]	145	3e-33
CtaTrans1633	947	XP_002282578	PREDICTED: zinc finger protein CONSTANS-LIKE 16 [Vitis vinifera]_x0001_unnamed protein product [Vitis vinifera]	281	3e-73
CtaTrans1634	326	EMF10984	hypothetical protein SEPMUDRAFT_134225 [Mycosphaerella populorum SO2202]	76.6	3e-12
CtaTrans1636	1038	EMJ01780	hypothetical protein PRUPE_ppa011912mg [Prunus persica]	107	6e-21
CtaTrans1637	305	XP_002300933	f-box family protein [Populus trichocarpa]_x0001_f-box family protein [Populus trichocarpa]	78.6	7e-13
CtaTrans1639	1466	ABK93944	unknown [Populus trichocarpa]	624	1e-176
CtaTrans1641	1690	XP_002268712	PREDICTED: GPI transamidase component PIG-S-like [Vitis vinifera]	777	0
CtaTrans1644	845	XP_002282205	PREDICTED: protein NDR1 [Vitis vinifera]	230	3e-58
CtaTrans1646	2240	EMJ26884	hypothetical protein PRUPE_ppa002891mg [Prunus persica]	829	0
CtaTrans1648	1177	XP_002272134	PREDICTED: uncharacterized protein LOC100243523 [Vitis vinifera]_x0001_unnamed protein product [Vitis vinifera]	330	4e-88
CtaTrans1649	246	NP_001173022	Os02g0557000 [Oryza sativa Japonica Group]_x0001_Os02g0557000, partial [Oryza sativa Japonica Group]	61.6	8e-08
CtaTrans1650	508	XP_002275421	PREDICTED: uncharacterized protein LOC100257932 [Vitis vinifera]	137	1e-30
CtaTrans1651	571	EAX04582	hCG1999844 [Homo sapiens]	103	2e-20
CtaTrans1652	1117	XP_001791031	hypothetical protein SNOG_00341 [Phaeosphaeria nodorum SN15]_x0001_hypothetical protein SNOG_00341 [Phaeosphaeria nodorum SN15]	456	1e-126
CtaTrans1653	245	EOY11935	Calcineurin B-like 3 isoform 4, partial [Theobroma cacao]	162	5e-38
CtaTrans1654	502	WP_000786037	ATPase [Bacillus thuringiensis]_x0001_hypothetical protein bthur0013_66990 [Bacillus thuringiensis IBL 200]	81.3	1e-13
CtaTrans1655	1873	XP_004252801	PREDICTED: vacuolar protein sorting-associated protein 35B-like [Solanum lycopersicum]	714	0
CtaTrans1656	204	NP_196773	ubiquitin-associated/translation elongation factor EF1B protein [Arabidopsis thaliana]_x0001_unnamed protein product [Arabidopsis thaliana]_x0001_AT5g12120/MXC9_8 [Arabidopsis thaliana]_x0001_unknown protein [Arabidopsis thaliana]_x0001_At5g12120 [Arabidopsis thaliana]_x0001_ubiquitin-associated/translation elongation factor EF1B protein [Arabidopsis thaliana]	142	3e-32
CtaTrans1657	335	EOA89434	hypothetical protein SETTUDRAFT_26659 [Setosphaeria turcica Et28A]	145	4e-33
CtaTrans1658	1170	XP_002519037	Stem-specific protein TSJT1, putative [Ricinus communis]_x0001_Stem-specific protein TSJT1, putative [Ricinus communis]	375	1e-101
CtaTrans1660	846	XP_002276324	PREDICTED: uncharacterized protein LOC100256384 [Vitis vinifera]	185	2e-44
CtaTrans1661	1618	XP_002283948	PREDICTED: uncharacterized protein LOC100258357 [Vitis vinifera]_x0001_unnamed protein product [Vitis vinifera]	165	5e-38
CtaTrans1665	801	XP_003632481	PREDICTED: uncharacterized protein At5g65660-like [Vitis vinifera]_x0001_unnamed protein product [Vitis vinifera]	199	1e-48
CtaTrans1666	284	AAF16649	T23J18.3 [Arabidopsis thaliana]	163	2e-38
CtaTrans1669	541	BAM18938	ribosomal protein L14 [Papilio polytes]	179	2e-43
CtaTrans1671	796	XP_002319808	predicted protein [Populus trichocarpa]_x0001_predicted protein [Populus trichocarpa]	360	3e-97
CtaTrans1672	1331	EMJ09248	hypothetical protein PRUPE_ppa002348mg [Prunus persica]	716	0
CtaTrans1678	707	XP_002264045	PREDICTED: uncharacterized protein LOC100266486 [Vitis vinifera]_x0001_unnamed protein product [Vitis vinifera]	77.4	3e-12
CtaTrans1680	478	XP_004309694	PREDICTED: sodium/hydrogen exchanger 2-like [Fragaria vesca subsp. vesca]	267	8e-70
CtaTrans1683	566	EOY09051	Uncharacterized protein TCM_024390 [Theobroma cacao]	88.6	8e-16
CtaTrans1685	334	XP_003855567	hypothetical protein MYCGRDRAFT_79411 [Zymoseptoria tritici IPO323]_x0001_hypothetical protein MYCGRDRAFT_79411 [Zymoseptoria tritici IPO323]	103	1e-20
CtaTrans1686	485	EOA35774	hypothetical protein CARUB_v10021005mg, partial [Capsella rubella]	323	9e-87
CtaTrans1688	910	EOY30634	Iq-domain 31 [Theobroma cacao]	290	4e-76
CtaTrans1690	1484	EMJ02972	hypothetical protein PRUPE_ppa017305mg [Prunus persica]	479	1e-132
CtaTrans1691	298	XP_002263529	PREDICTED: N-acetyltransferase ESCO2 [Vitis vinifera]_x0001_unnamed protein product [Vitis vinifera]	67.8	1e-09
CtaTrans1692	695	ACV60359	putative glucose-6-phosphate/phosphate translocator [Camellia sinensis]	403	1e-110
CtaTrans1694	1135	XP_002282811	PREDICTED: uncharacterized protein LOC100261165 [Vitis vinifera]_x0001_unnamed protein product [Vitis vinifera]	192	2e-46
CtaTrans1695	585	XP_002269611	PREDICTED: RING-H2 finger protein ATL13 [Vitis vinifera]	232	4e-59
CtaTrans1696	726	EMJ26888	hypothetical protein PRUPE_ppa003136mg [Prunus persica]	118	1e-24
CtaTrans1698	535	XP_004246458	PREDICTED: dolichyl-diphosphooligosaccharide--protein glycosyltransferase subunit 4A-like isoform 1 [Solanum lycopersicum]	80.5	2e-13
CtaTrans1699	976	AAW51128	minus agglutinin [Chlamydomonas incerta]	66.6	1e-08
CtaTrans1700	411	XP_002798294	PREDICTED: hypothetical protein LOC100430699 isoform 1 [Macaca mulatta]_x0001_PREDICTED: hypothetical protein LOC100430699 isoform 2 [Macaca mulatta]	254	5e-66
CtaTrans1701	307	XP_003637977	Cysteine-rich receptor-like protein kinase [Medicago truncatula]_x0001_Cysteine-rich receptor-like protein kinase [Medicago truncatula]	68.9	9e-23
CtaTrans1702	1747	XP_004136172	PREDICTED: ABC transporter C family member 4-like [Cucumis sativus]	720	0
CtaTrans1704	248	XP_003543854	PREDICTED: uncharacterized protein LOC100780312 [Glycine max]	127	2e-27
CtaTrans1705	2308	XP_002265023	PREDICTED: sterol 3-beta-glucosyltransferase-like [Vitis vinifera]	1019	0
CtaTrans1708	450	XP_004523549	PREDICTED: phytanoyl-CoA dioxygenase domain-containing protein 1 homolog isoform X3 [Ceratitis capitata]_x0001_PREDICTED: phytanoyl-CoA dioxygenase domain-containing protein 1 homolog isoform X4 [Ceratitis capitata]	145	3e-33
CtaTrans1710	248	BAD43979	prolyl carboxypeptidase like protein [Arabidopsis thaliana]	170	1e-40
CtaTrans1711	303	EOY05298	Calcium-binding EF-hand family protein isoform 1 [Theobroma cacao]	67	2e-09
CtaTrans1714	527	EOA23457	hypothetical protein CARUB_v10016645mg [Capsella rubella]	310	1e-82
CtaTrans1715	1165	AAB91467	ADP-glucose pyrophosphorylase large subunit 1 [Citrullus lanatus subsp. vulgaris]	512	1e-142
CtaTrans1717	721	XP_004509394	PREDICTED: protein MID1-COMPLEMENTING ACTIVITY 1-like isoform X1 [Cicer arietinum]_x0001_PREDICTED: protein MID1-COMPLEMENTING ACTIVITY 1-like isoform X2 [Cicer arietinum]_x0001_PREDICTED: protein MID1-COMPLEMENTING ACTIVITY 1-like isoform X3 [Cicer arietinum]	57.4	4e-06
CtaTrans1720	274	ADN34073	retrotransposon protein [Cucumis melo subsp. melo]	124	1e-26
CtaTrans1721	943	XP_004234026	PREDICTED: CBL-interacting serine/threonine-protein kinase 7-like [Solanum lycopersicum]	188	2e-45
CtaTrans1723	392	CAN63639	hypothetical protein VITISV_038692 [Vitis vinifera]	58.2	9e-07
CtaTrans1725	759	AAG24642	J1P [Daucus carota]_x0001_J2P [Daucus carota]	172	1e-40
CtaTrans1726	2525	EMJ11571	hypothetical protein PRUPE_ppa001297mg [Prunus persica]	1270	0
CtaTrans1729	1197	EOY30155	Zinc finger protein, putative [Theobroma cacao]	147	5e-33
CtaTrans1731	709	XP_002319956	predicted protein [Populus trichocarpa]_x0001_predicted protein [Populus trichocarpa]	240	2e-61
CtaTrans1732	1737	EOY33795	Glycosyl hydrolase family protein isoform 2 [Theobroma cacao]	822	0
CtaTrans1738	510	EOY12751	Ccd1, putative [Theobroma cacao]	186	3e-45
CtaTrans1739	1559	EMJ28751	hypothetical protein PRUPE_ppa010556mg [Prunus persica]	375	1e-101
CtaTrans1740	924	EMJ00974	hypothetical protein PRUPE_ppa003698mg [Prunus persica]	123	7e-26
CtaTrans1741	235	NP_974171	uncharacterized transmembrane protein [Arabidopsis thaliana]_x0001_uncharacterized transmembrane protein [Arabidopsis thaliana]	149	2e-34
CtaTrans1743	255	AEI99590	anthocyanidin synthase [Arabidopsis thaliana]	110	1e-22
CtaTrans1744	275	AAG51883	putative UDP-glucose:glycoprotein glucosyltransferase; 101200-91134 [Arabidopsis thaliana]	155	3e-36
CtaTrans1745	359	EHY57909	ABC transport system ATP-binding protein [Exophiala dermatitidis NIH/UT8656]	141	8e-32
CtaTrans1747	855	AAL27855	lipid transfer protein precursor [Davidia involucrata]	176	6e-42
CtaTrans1748	430	ELT94269	hypothetical protein CAPTEDRAFT_212112, partial [Capitella teleta]	69.3	4e-10
CtaTrans1750	3392	CBI23772	unnamed protein product [Vitis vinifera]	1778	0
CtaTrans1754	2981	XP_004230382	PREDICTED: uncharacterized protein LOC101246184 [Solanum lycopersicum]	928	0
CtaTrans1758	352	XP_002509502	conserved hypothetical protein [Ricinus communis]_x0001_conserved hypothetical protein [Ricinus communis]	72.4	5e-11
CtaTrans1759	207	NP_195447	protein maternal effect embryo arrest 59 [Arabidopsis thaliana]_x0001_unknown protein [Arabidopsis thaliana]_x0001_putative protein [Arabidopsis thaliana]_x0001_putative protein [Arabidopsis thaliana]_x0001_AT4g37300/C7A10_60 [Arabidopsis thaliana]_x0001_AT4g37300/C7A10_60 [Arabidopsis thaliana]_x0001_unknown protein [Arabidopsis thaliana]_x0001_protein maternal effect embryo arrest 59 [Arabidops…	133	2e-29
CtaTrans1760	462	ABA54871	putative chorismate mutase [Fagus sylvatica]	77.8	1e-12
CtaTrans1764	1368	XP_002273922	PREDICTED: nuclear export mediator factor Nemf-like [Vitis vinifera]	666	0
CtaTrans1765	362	XP_002532152	transcription factor, putative [Ricinus communis]_x0001_transcription factor, putative [Ricinus communis]	167	1e-39
CtaTrans1767	1647	XP_002274449	PREDICTED: beta-galactosidase 3 [Vitis vinifera]	455	1e-125
CtaTrans1770	681	XP_002272358	PREDICTED: TBC1 domain family member 25-like [Vitis vinifera]	281	1e-73
CtaTrans1771	1537	XP_002322434	predicted protein [Populus trichocarpa]_x0001_predicted protein [Populus trichocarpa]	188	9e-77
CtaTrans1772	801	XP_004296430	PREDICTED: protein GLUTAMINE DUMPER 3-like [Fragaria vesca subsp. vesca]	158	2e-36
CtaTrans1773	224	XP_004507834	PREDICTED: uncharacterized protein LOC101488801 isoform X4 [Cicer arietinum]	84.7	9e-15
CtaTrans1774	228	NP_180813	cellulose synthase-like protein B4 [Arabidopsis thaliana]_x0001_RecName: Full=Cellulose synthase-like protein B4; Short=AtCslB4_x0001_putative cellulose synthase [Arabidopsis thaliana]_x0001_cellulose synthase-like protein B4 [Arabidopsis thaliana]	162	4e-38
CtaTrans1776	523	EOX97042	Uncharacterized protein TCM_006157 [Theobroma cacao]	90.1	2e-16
CtaTrans1778	734	EHY59914	esterase/lipase [Exophiala dermatitidis NIH/UT8656]	332	8e-89
CtaTrans1780	937	XP_004230496	PREDICTED: uncharacterized protein At1g10890-like [Solanum lycopersicum]	69.7	1e-09
CtaTrans1781	552	XP_002274852	PREDICTED: probable inactive purple acid phosphatase 16-like [Vitis vinifera]	197	1e-48
CtaTrans1782	941	CBI29287	unnamed protein product [Vitis vinifera]	363	3e-98
CtaTrans1783	501	XP_002272261	PREDICTED: uncharacterized protein LOC100242256 [Vitis vinifera]_x0001_unnamed protein product [Vitis vinifera]	144	1e-32
CtaTrans1784	1063	CAN60159	hypothetical protein VITISV_007129 [Vitis vinifera]	211	4e-52
CtaTrans1785	364	NP_027420	zinc finger CCCH domain-containing protein 17 [Arabidopsis thaliana]_x0001_RecName: Full=Zinc finger CCCH domain-containing protein 17; Short=AtC3H17_x0001_expressed protein [Arabidopsis thaliana]_x0001_unknown protein [Arabidopsis thaliana]_x0001_zinc finger CCCH domain-containing protein 17 [Arabidopsis thaliana]	249	3e-64
CtaTrans1786	1212	XP_002518039	Chaperone protein dnaJ 20, chloroplast precursor, putative [Ricinus communis]_x0001_Chaperone protein dnaJ 20, chloroplast precursor, putative [Ricinus communis]	238	4e-60
CtaTrans1788	337	YP_332997	hypothetical protein BURPS1710b_1593 [Burkholderia pseudomallei 1710b]_x0001_hypothetical protein [Burkholderia pseudomallei]_x0001_hypothetical protein BURPS1710b_1593 [Burkholderia pseudomallei 1710b]	72	6e-11
CtaTrans1789	1870	XP_002284129	PREDICTED: activating signal cointegrator 1 complex subunit 3 [Vitis vinifera]_x0001_unnamed protein product [Vitis vinifera]	862	0
CtaTrans1790	2594	XP_002269115	PREDICTED: uncharacterized protein LOC100254125 [Vitis vinifera]_x0001_unnamed protein product [Vitis vinifera]	951	0
CtaTrans1791	247	AAM61029	ankyrin-like protein [Arabidopsis thaliana]	185	4e-45
CtaTrans1793	1067	ADY38691	ubiquinol-cytochrome C reductase complex [Camellia sinensis]	251	2e-64
CtaTrans1794	893	XP_002262981	PREDICTED: short-chain dehydrogenase TIC 32, chloroplastic [Vitis vinifera]_x0001_unnamed protein product [Vitis vinifera]	389	1e-106
CtaTrans1797	931	AGC39176	thaumatin-like protein [Actinidia chinensis]	424	1e-116
CtaTrans1798	1433	EOY33726	Vacuolar cation/proton exchanger 3 isoform 1 [Theobroma cacao]	663	0
CtaTrans1799	200	CAE81285	polyprotein [Cacao swollen shoot virus]	71.6	8e-11
CtaTrans1801	205	NP_051061	ribosomal protein S4 [Arabidopsis thaliana]_x0001_RecName: Full=30S ribosomal protein S4, chloroplastic_x0001_ribosomal protein S4 [Arabidopsis thaliana]	140	1e-31
CtaTrans1802	2528	EOY26789	Phox-associated domain,Phox-like,Sorting nexin isoform 2, partial [Theobroma cacao]	970	0
CtaTrans1803	554	XP_004238233	PREDICTED: lysophosphatidylcholine acyltransferase 2-like isoform 2 [Solanum lycopersicum]	77.8	1e-12
CtaTrans1804	2710	EOY07043	SCAR, putative isoform 4 [Theobroma cacao]	375	1e-101
CtaTrans1806	263	AAG12703	acid phosphatase, putative; 5376-6903 [Arabidopsis thaliana]_x0001_putative sterol desaturase; 75442-76969 [Arabidopsis thaliana]	165	5e-39
CtaTrans1807	259	EFN90030	Protein RMD5-like protein A [Harpegnathos saltator]	158	5e-37
CtaTrans1809	680	EOY20912	Binding-like protein isoform 3 [Theobroma cacao]	149	6e-34
CtaTrans1810	1938	EOY29014	D6 protein kinase like 2 [Theobroma cacao]	549	1e-153
CtaTrans1811	652	XP_003549103	PREDICTED: uncharacterized protein LOC100777881 [Glycine max]	86.7	1e-20
CtaTrans1814	516	XP_002279880	PREDICTED: uncharacterized protein LOC100266920 [Vitis vinifera]	194	1e-47
CtaTrans1815	1551	XP_004251592	PREDICTED: E3 ubiquitin-protein ligase At4g11680-like isoform 1 [Solanum lycopersicum]_x0001_PREDICTED: E3 ubiquitin-protein ligase At4g11680-like isoform 2 [Solanum lycopersicum]	520	1e-145
CtaTrans1820	1080	CBI25366	unnamed protein product [Vitis vinifera]	366	8e-99
CtaTrans1821	1197	XP_004298111	PREDICTED: salutaridinol 7-O-acetyltransferase-like [Fragaria vesca subsp. vesca]	265	2e-68
CtaTrans1823	623	XP_002273220	PREDICTED: uncharacterized protein LOC100245681 [Vitis vinifera]	226	3e-57
CtaTrans1825	664	EOY34462	Ribosomal L18p/L5e family protein isoform 1 [Theobroma cacao]_x0001_Ribosomal L18p/L5e family protein isoform 1 [Theobroma cacao]_x0001_Ribosomal L18p/L5e family protein isoform 1 [Theobroma cacao]_x0001_Ribosomal L18p/L5e family protein isoform 1 [Theobroma cacao]	218	1e-54
CtaTrans1826	1093	EOY11918	Aldolase superfamily protein [Theobroma cacao]	608	1e-172
CtaTrans1828	1705	EOY00325	Sterile alpha motif domain-containing protein, putative isoform 1 [Theobroma cacao]	395	1e-107
CtaTrans1831	1412	XP_002276062	PREDICTED: leucine-rich repeat protein SHOC-2 [Vitis vinifera]_x0001_unnamed protein product [Vitis vinifera]	449	1e-123
CtaTrans1833	466	CBI32257	unnamed protein product [Vitis vinifera]	100	1e-19
CtaTrans1836	232	XP_002273777	PREDICTED: polyribonucleotide nucleotidyltransferase-like [Vitis vinifera]	137	9e-31
CtaTrans1837	593	XP_003555880	PREDICTED: vesicle-associated membrane protein 727-like [Glycine max]	124	1e-26
CtaTrans1838	319	XP_002267170	PREDICTED: protein STRUBBELIG-RECEPTOR FAMILY 8-like [Vitis vinifera]_x0001_unnamed protein product [Vitis vinifera]	140	2e-31
CtaTrans1839	207	NP_199286	haloacid dehalogenase-like hydrolase domain-containing protein [Arabidopsis thaliana]_x0001_haloacid dehalogenase-like hydrolase domain-containing protein [Arabidopsis thaliana]_x0001_Dreg-2 like protein [Arabidopsis thaliana]_x0001_Dreg-2 like protein [Arabidopsis thaliana]_x0001_At5g44730 [Arabidopsis thaliana]_x0001_haloacid dehalogenase-like hydrolase domain-containing protein [Arabidopsis th…	131	7e-29
CtaTrans1840	1174	EMJ20213	hypothetical protein PRUPE_ppa004295mg [Prunus persica]	407	1e-111
CtaTrans1841	886	EOX94206	Global transcription factor group E4, putative isoform 2 [Theobroma cacao]_x0001_Global transcription factor group E4, putative isoform 2 [Theobroma cacao]	199	7e-49
CtaTrans1842	869	XP_002277628	PREDICTED: glycine-rich protein 2-like [Vitis vinifera]	309	8e-82
CtaTrans1844	702	EMJ26084	hypothetical protein PRUPE_ppa022464mg, partial [Prunus persica]	140	3e-31
CtaTrans1849	549	XP_002278130	PREDICTED: uncharacterized protein LOC100266820 [Vitis vinifera]	138	8e-31
CtaTrans1850	763	XP_002272072	PREDICTED: probable serine/threonine-protein kinase dyrk2 [Vitis vinifera]	106	8e-21
CtaTrans1852	1507	XP_002327264	predicted protein [Populus trichocarpa]_x0001_predicted protein [Populus trichocarpa]	239	1e-60
CtaTrans1853	200	NP_190370	chloroplastic lipocalin [Arabidopsis thaliana]_x0001_putative protein [Arabidopsis thaliana]_x0001_unknown protein [Arabidopsis thaliana]_x0001_putative protein [Arabidopsis thaliana]_x0001_unknown protein [Arabidopsis thaliana]_x0001_chloroplastic lipocalin [Arabidopsis thaliana]	141	6e-32
CtaTrans1854	612	XP_004142129	PREDICTED: pre-mRNA-splicing factor CWC22 homolog [Cucumis sativus]	248	8e-64
CtaTrans1856	1309	EOY13137	Polynucleotidyl transferase, ribonuclease H-like superfamily protein isoform 1 [Theobroma cacao]	392	1e-106
CtaTrans1857	1068	XP_002266509	PREDICTED: protein timeless homolog [Vitis vinifera]	511	1e-142
CtaTrans1858	483	AAA81893	epoxide hydrolase, partial [Solanum tuberosum]	192	2e-47
CtaTrans1862	278	NP_566609	protein prenylyltransferase superfamily protein [Arabidopsis thaliana]_x0001_unnamed protein product [Arabidopsis thaliana]_x0001_AT3g18420/MYF24_13 [Arabidopsis thaliana]_x0001_AT3g18420/MYF24_13 [Arabidopsis thaliana]_x0001_unknown [Arabidopsis thaliana]_x0001_protein prenylyltransferase superfamily protein [Arabidopsis thaliana]	179	4e-43
CtaTrans1868	274	XP_624111	PREDICTED: activator of 90 kDa heat shock protein ATPase homolog 1-like isoform 2 [Apis mellifera]	125	6e-27
CtaTrans1869	206	AAA32868	S-adenosylmethionine synthetase [Arabidopsis thaliana]	142	4e-32
CtaTrans1872	1671	CBI19246	unnamed protein product [Vitis vinifera]	324	5e-86
CtaTrans1873	1556	XP_003536418	PREDICTED: cellulose synthase A catalytic subunit 6 [UDP-forming]-like [Glycine max]	626	1e-177
CtaTrans1874	1064	XP_002532626	malate dehydrogenase, putative [Ricinus communis]_x0001_malate dehydrogenase, putative [Ricinus communis]	452	1e-125
CtaTrans1876	1156	XP_002270169	PREDICTED: polyribonucleotide nucleotidyltransferase [Vitis vinifera]	220	8e-55
CtaTrans1877	2274	XP_002282341	PREDICTED: putative ATP-dependent RNA helicase DHX33-like [Vitis vinifera]	1076	0
CtaTrans1880	1573	XP_004139150	PREDICTED: 23 kDa jasmonate-induced protein-like [Cucumis sativus]	233	1e-58
CtaTrans1881	307	XP_002279227	PREDICTED: fatty acid desaturase 3 [Vitis vinifera]	155	4e-36
CtaTrans1883	279	NP_200044	low-temperature-responsive protein 78/desiccation-responsive protein 29A [Arabidopsis thaliana]_x0001_RecName: Full=Low-temperature-induced 78 kDa protein; AltName: Full=Desiccation-responsive protein 29A_x0001_lti78 [Arabidopsis thaliana]_x0001_cor78 [Arabidopsis thaliana]_x0001_low-temperature-induced protein 78 [Arabidopsis thaliana]_x0001_low-temperature-responsive protein 78/desiccation-resp…	183	1e-44
CtaTrans1884	748	XP_003553307	PREDICTED: lysosomal alpha-mannosidase-like [Glycine max]	291	2e-76
CtaTrans1885	853	XP_002273607	PREDICTED: receptor-like protein kinase-like [Vitis vinifera]	384	1e-104
CtaTrans1890	754	EMJ10965	hypothetical protein PRUPE_ppa013417mg [Prunus persica]	147	3e-33
CtaTrans1893	559	EMJ18289	hypothetical protein PRUPE_ppa000287mg [Prunus persica]	223	2e-56
CtaTrans1894	4253	EOY04390	Leucine-rich repeat protein kinase family protein isoform 1 [Theobroma cacao]	1030	0
CtaTrans1895	1415	XP_002269670	PREDICTED: BEL1-like homeodomain protein 4-like [Vitis vinifera]	642	0
CtaTrans1896	669	XP_004238737	PREDICTED: UPF0392 protein RCOM_0530710-like [Solanum lycopersicum]	106	6e-21
CtaTrans1898	2879	EOY33837	Neutral/alkaline non-lysosomal ceramidase isoform 1 [Theobroma cacao]	1284	0
CtaTrans1900	790	XP_002523302	kinase, putative [Ricinus communis]_x0001_kinase, putative [Ricinus communis]	199	1e-48
CtaTrans1902	1652	XP_002283506	PREDICTED: uncharacterized protein LOC100257055 [Vitis vinifera]	423	1e-116
CtaTrans1910	384	XP_001939534	phosphatidylethanolamine N-methyltransferase [Pyrenophora tritici-repentis Pt-1C-BFP]_x0001_RecName: Full=Phosphatidylethanolamine N-methyltransferase; Short=PEAMT_x0001_phosphatidylethanolamine N-methyltransferase [Pyrenophora tritici-repentis Pt-1C-BFP]	135	5e-30
CtaTrans1911	1152	XP_004165968	PREDICTED: protein NLP6-like [Cucumis sativus]	68.2	5e-09
CtaTrans1914	856	XP_002271244	PREDICTED: uncharacterized protein LOC100263446 [Vitis vinifera]_x0001_hypothetical protein VITISV_024282 [Vitis vinifera]_x0001_unnamed protein product [Vitis vinifera]	112	2e-22
CtaTrans1915	584	XP_001803671	hypothetical protein SNOG_13457 [Phaeosphaeria nodorum SN15]_x0001_hypothetical protein SNOG_13457 [Phaeosphaeria nodorum SN15]	138	1e-30
CtaTrans1917	2622	XP_002285339	PREDICTED: periodic tryptophan protein 2 homolog [Vitis vinifera]	1195	0
CtaTrans1918	1202	EOY05389	Pectin lyase-like superfamily protein [Theobroma cacao]	417	1e-114
CtaTrans1920	367	AFK40811	unknown [Medicago truncatula]	132	5e-29
CtaTrans1921	284	XP_003524085	PREDICTED: uncharacterized protein LOC100814876 [Glycine max]	100	2e-19
CtaTrans1922	591	CBI18223	unnamed protein product [Vitis vinifera]	268	7e-70
CtaTrans1923	585	XP_001893412	hypothetical protein Bm1_09695 [Brugia malayi]_x0001_hypothetical protein Bm1_09695 [Brugia malayi]	55.8	7e-06
CtaTrans1924	1151	XP_002267856	PREDICTED: paired amphipathic helix protein Sin3-like 4-like [Vitis vinifera]	597	1e-168
CtaTrans1926	607	CBI37500	unnamed protein product [Vitis vinifera]	57	3e-06
CtaTrans1928	875	XP_002323826	predicted protein [Populus trichocarpa]_x0001_predicted protein [Populus trichocarpa]	463	1e-128
CtaTrans1932	343	XP_002283711	PREDICTED: E3 ubiquitin-protein ligase UPL2-like [Vitis vinifera]	206	3e-51
CtaTrans1935	314	XP_004164200	PREDICTED: LOW QUALITY PROTEIN: fimbrin-like protein 2-like [Cucumis sativus]	128	6e-28
CtaTrans1936	289	XP_002428412	Nucleoside diphosphate-linked moiety X motif, putative [Pediculus humanus corporis]_x0001_Nucleoside diphosphate-linked moiety X motif, putative [Pediculus humanus corporis]	61.6	9e-08
CtaTrans1942	223	AAB94051	PAP-specific phosphatase [Arabidopsis thaliana]	73.2	3e-11
CtaTrans1943	294	NP_192997	ribosomal protein L7Ae/L30e/S12e/Gadd45 family protein [Arabidopsis thaliana]_x0001_AT4g12600/T1P17_190 [Arabidopsis thaliana]_x0001_Ribosomal protein L7Ae-like [Arabidopsis thaliana]_x0001_Ribosomal protein L7Ae-like [Arabidopsis thaliana]_x0001_AT4g12600/T1P17_190 [Arabidopsis thaliana]_x0001_ribosomal protein L7Ae/L30e/S12e/Gadd45 family protein [Arabidopsis thaliana]	114	1e-23
CtaTrans1945	1703	XP_004230386	PREDICTED: uncharacterized protein LOC101247758 [Solanum lycopersicum]	494	1e-137
CtaTrans1947	979	CAN69457	hypothetical protein VITISV_036574 [Vitis vinifera]	150	5e-34
CtaTrans1948	1044	ADU15473	AP3 [Actinidia chinensis]	393	1e-107
CtaTrans1949	452	EHY58931	hypothetical protein HMPREF1120_06933 [Exophiala dermatitidis NIH/UT8656]	110	2e-22
CtaTrans1952	1566	CBI24294	unnamed protein product [Vitis vinifera]	390	1e-106
CtaTrans1960	324	XP_004500903	PREDICTED: phospholipase D delta-like isoform X1 [Cicer arietinum]	188	5e-46
CtaTrans1961	1706	XP_002266871	PREDICTED: pentatricopeptide repeat-containing protein At5g66520-like [Vitis vinifera]	684	0
CtaTrans1962	759	XP_004296428	PREDICTED: probable mitochondrial chaperone BCS1-B-like [Fragaria vesca subsp. vesca]	261	2e-67
CtaTrans1963	254	XP_002278454	PREDICTED: prolyl 4-hydroxylase subunit alpha-1 isoform 1 [Vitis vinifera]	170	1e-40
CtaTrans1965	347	EFR25269	hypothetical protein AND_09543 [Anopheles darlingi]	217	1e-54
CtaTrans1969	255	EOA39567	hypothetical protein CARUB_v10008186mg [Capsella rubella]	159	2e-37
CtaTrans1972	2551	XP_004136976	PREDICTED: methylcrotonoyl-CoA carboxylase beta chain, mitochondrial-like [Cucumis sativus]	570	1e-160
CtaTrans1973	960	XP_004975315	PREDICTED: uncharacterized protein LOC101766706 isoform X2 [Setaria italica]	72	3e-10
CtaTrans1974	727	XP_002273785	PREDICTED: endoplasmin homolog [Vitis vinifera]_x0001_unnamed protein product [Vitis vinifera]	365	7e-99
CtaTrans1975	1662	XP_002275611	PREDICTED: probable UDP-N-acetylglucosamine--peptide N-acetylglucosaminyltransferase SPINDLY [Vitis vinifera]_x0001_unnamed protein product [Vitis vinifera]	686	0
CtaTrans1976	1410	XP_002270699	PREDICTED: ras-related protein RABF1 [Vitis vinifera]_x0001_hypothetical protein VITISV_009584 [Vitis vinifera]_x0001_unnamed protein product [Vitis vinifera]	374	1e-101
CtaTrans1979	360	XP_004141039	PREDICTED: 60S ribosomal protein L31-like isoform 1 [Cucumis sativus]_x0001_PREDICTED: 60S ribosomal protein L31-like isoform 2 [Cucumis sativus]_x0001_PREDICTED: 60S ribosomal protein L31-like isoform 1 [Cucumis sativus]_x0001_PREDICTED: 60S ribosomal protein L31-like isoform 2 [Cucumis sativus]	94.7	9e-18
CtaTrans1981	926	EOX93799	Basic helix-loop-helix DNA-binding superfamily protein, putative [Theobroma cacao]	166	7e-39
CtaTrans1982	249	NP_565954	NADPH-dependent thioredoxin reductase C [Arabidopsis thaliana]_x0001_RecName: Full=NADPH-dependent thioredoxin reductase 3; Short=NTR3; AltName: Full=NADPH-dependent thioredoxin reductase C; Short=ANTR-C; Short=AtNTRC; Flags: Precursor_x0001_putative thioredoxin reductase [Arabidopsis thaliana]_x0001_NADPH-dependent thioredoxin reductase C [Arabidopsis thaliana]	167	1e-39
CtaTrans1988	1378	EOY23918	Metal-dependent protein hydrolase [Theobroma cacao]	600	1e-169
CtaTrans1990	902	EMJ20339	hypothetical protein PRUPE_ppa016001mg, partial [Prunus persica]	80.5	7e-13
CtaTrans1991	540	AAG40343	AT4g13930 [Arabidopsis thaliana]	360	1e-97
CtaTrans1992	1024	XP_003632647	PREDICTED: 1-aminocyclopropane-1-carboxylate oxidase homolog 4-like isoform 2 [Vitis vinifera]	452	1e-125
CtaTrans1993	379	XP_002278655	PREDICTED: RING-H2 finger protein ATL5 [Vitis vinifera]_x0001_unnamed protein product [Vitis vinifera]	74.7	2e-12
CtaTrans1996	1029	EMJ02866	hypothetical protein PRUPE_ppa022314mg, partial [Prunus persica]	161	3e-37
CtaTrans1998	246	BAK32959	topoisomerase I [Ophiorrhiza plumbea]	145	4e-33
CtaTrans1999	1160	CBI39678	unnamed protein product [Vitis vinifera]	140	6e-31
CtaTrans2000	2049	XP_002299870	predicted protein [Populus trichocarpa]_x0001_predicted protein [Populus trichocarpa]	689	0
CtaTrans2003	2828	XP_002271605	PREDICTED: protein MEI2-like 2-like [Vitis vinifera]	1271	0
CtaTrans2004	1891	XP_002284662	PREDICTED: protein TIC 62, chloroplastic isoform 1 [Vitis vinifera]_x0001_unnamed protein product [Vitis vinifera]	714	0
CtaTrans2005	831	EMF13118	hypothetical protein SEPMUDRAFT_148499 [Mycosphaerella populorum SO2202]	140	4e-31
CtaTrans2016	319	AFN11665	vacuolar ATPase subunit H [Locusta migratoria manilensis]	178	5e-43
CtaTrans2020	333	AGD98714	aquaporin protein 11 [Camellia sinensis]	192	2e-47
CtaTrans2021	1006	CBI29283	unnamed protein product [Vitis vinifera]	432	1e-119
CtaTrans2022	289	NP_195832	one helix protein [Arabidopsis thaliana]_x0001_RecName: Full=High-light-induced protein, chloroplastic; AltName: Full=One helix protein; AltName: Full=Protein PIGMENT DEFECTIVE 335; Flags: Precursor_x0001_one helix protein [Arabidopsis thaliana]_x0001_one helix protein (OHP) [Arabidopsis thaliana]_x0001_one helix protein (OHP) [Arabidopsis thaliana]_x0001_one helix protein (OHP) [Arabidopsis thal…	189	4e-46
CtaTrans2025	1457	XP_002284681	PREDICTED: gibberellin 20 oxidase 2 [Vitis vinifera]	555	1e-155
CtaTrans2030	226	XP_001937939	predicted protein [Pyrenophora tritici-repentis Pt-1C-BFP]_x0001_predicted protein [Pyrenophora tritici-repentis Pt-1C-BFP]	102	6e-20
CtaTrans2033	210	NP_188544	RNA-binding protein 47B [Arabidopsis thaliana]_x0001_RecName: Full=Polyadenylate-binding protein RBP47B; Short=Poly(A)-binding protein RBP47B; AltName: Full=RNA-binding protein 47B; Short=AtRBP47B_x0001_putative nuclear acid binding protein [Arabidopsis thaliana]_x0001_At3g19130 [Arabidopsis thaliana]_x0001_RNA-binding protein 47B [Arabidopsis thaliana]	143	2e-32
CtaTrans2034	1591	XP_002269745	PREDICTED: uncharacterized protein LOC100242579 [Vitis vinifera]	742	0
CtaTrans2035	336	NP_564360	Sec14p-like phosphatidylinositol transfer protein patellin-4 [Arabidopsis thaliana]_x0001_Sec14p-like phosphatidylinositol transfer protein patellin-4 [Arabidopsis thaliana]_x0001_RecName: Full=Patellin-4_x0001_Contains the PF|00650 CRAL/TRIO phosphatidyl-inositol-transfer protein domain. ESTs gb|T76582, gb|N06574 and gb|Z25700 come from this gene [Arabidopsis thaliana]_x0001_unknown protein [Ara…	208	4e-52
CtaTrans2038	217	EME81167	calcium-binding EF-hand [Pseudocercospora fijiensis CIRAD86]	70.9	1e-10
CtaTrans2039	845	CBI15123	unnamed protein product [Vitis vinifera]	328	2e-87
CtaTrans2040	242	EHY56724	estradiol 17beta-dehydrogenase [Exophiala dermatitidis NIH/UT8656]	117	1e-24
CtaTrans2041	426	XP_002525835	conserved hypothetical protein [Ricinus communis]_x0001_conserved hypothetical protein [Ricinus communis]	87.4	1e-15
CtaTrans2042	412	XP_002532215	conserved hypothetical protein [Ricinus communis]_x0001_conserved hypothetical protein [Ricinus communis]	228	4e-58
CtaTrans2043	1665	XP_002283850	PREDICTED: ribosomal L1 domain-containing protein 1-like [Vitis vinifera]	429	1e-117
CtaTrans2046	1171	XP_002521569	anaphase-promoting complex, putative [Ricinus communis]_x0001_anaphase-promoting complex, putative [Ricinus communis]	367	3e-99
CtaTrans2047	213	XP_003838653	hypothetical protein LEMA_P115890.1 [Leptosphaeria maculans JN3]_x0001_hypothetical protein LEMA_P115890.1 [Leptosphaeria maculans JN3]	68.6	7e-10
CtaTrans2048	1477	XP_004230529	PREDICTED: probable helicase MAGATAMA 3-like [Solanum lycopersicum]	665	0
CtaTrans2049	1623	XP_002272603	PREDICTED: pentatricopeptide repeat-containing protein At5g55840-like [Vitis vinifera]	541	1e-151
CtaTrans2051	1650	CBI37476	unnamed protein product [Vitis vinifera]	636	0
CtaTrans2053	1500	XP_002280969	PREDICTED: cytochrome P450 716B2 [Vitis vinifera]	526	1e-147
CtaTrans2055	308	NP_565777	Apoptosis inhibitory protein 5 (API5) [Arabidopsis thaliana]_x0001_expressed protein [Arabidopsis thaliana]_x0001_unknown [Arabidopsis thaliana]_x0001_expressed protein [Arabidopsis thaliana]_x0001_At2g34040 [Arabidopsis thaliana]_x0001_Apoptosis inhibitory protein 5 (API5) [Arabidopsis thaliana]	213	1e-53
CtaTrans2057	554	XP_002274232	PREDICTED: uncharacterized protein LOC100266051 [Vitis vinifera]	98.2	1e-18
CtaTrans2058	285	XP_003884807	putative helicase associated domain-containing protein [Neospora caninum Liverpool]_x0001_putative helicase associated domain-containing protein [Neospora caninum Liverpool]	56.2	4e-06
CtaTrans2059	1712	EOX98281	PLC-like phosphodiesterases superfamily protein [Theobroma cacao]	635	1e-179
CtaTrans2060	2797	EMJ02118	hypothetical protein PRUPE_ppb021897mg [Prunus persica]	405	1e-110
CtaTrans2061	457	NP_186857	40S ribosomal protein S19-1 [Arabidopsis thaliana]_x0001_RecName: Full=40S ribosomal protein S19-1_x0001_putative 40S ribosomal protein S19 [Arabidopsis thaliana]_x0001_putative 40S ribosomal protein S19 [Arabidopsis thaliana]_x0001_putative 40S ribosomal protein S19 [Arabidopsis thaliana]_x0001_putative 40S ribosomal protein S19 [Arabidopsis thaliana]_x0001_40S ribosomal protein S19-1 [Arabidops…	266	2e-69
CtaTrans2063	244	NP_195846	expansin A9 [Arabidopsis thaliana]_x0001_RecName: Full=Expansin-A9; Short=AtEXPA9; AltName: Full=Alpha-expansin-9; Short=At-EXP9; Short=AtEx9; AltName: Full=Ath-ExpAlpha-1.10; Flags: Precursor_x0001_expansin precursor-like protein [Arabidopsis thaliana]_x0001_expansin precursor-like protein [Arabidopsis thaliana]_x0001_expansin precursor-like protein [Arabidopsis thaliana]_x0001_expansin precurso…	177	1e-42
CtaTrans2064	1050	XP_002272237	PREDICTED: glutathione gamma-glutamylcysteinyltransferase 1-like [Vitis vinifera]	274	4e-71
CtaTrans2065	410	YP_774468	hypothetical protein Bamb_2578 [Burkholderia ambifaria AMMD]_x0001_hypothetical protein [Burkholderia ambifaria]_x0001_conserved hypothetical protein [Burkholderia ambifaria AMMD]	91.3	1e-16
CtaTrans2067	633	XP_004493626	PREDICTED: pentatricopeptide repeat-containing protein At2g22410, mitochondrial-like [Cicer arietinum]	108	1e-21
CtaTrans2070	1034	XP_004930826	PREDICTED: scavenger receptor class B member 1-like [Bombyx mori]	99	2e-18
CtaTrans2072	218	XP_001934881	vacuolar ATPase [Pyrenophora tritici-repentis Pt-1C-BFP]_x0001_vacuolar ATPase [Pyrenophora tritici-repentis Pt-1C-BFP]	122	5e-26
CtaTrans2073	303	NP_199898	pyruvate dehydrogenase E1 beta [Arabidopsis thaliana]_x0001_RecName: Full=Pyruvate dehydrogenase E1 component subunit beta-1, mitochondrial; Short=PDHE1-B; AltName: Full=Protein MACCI-BOU; Flags: Precursor_x0001_pyruvate dehydrogenase E1 component beta subunit, mitochondrial precursor (PDHE1-B) [Arabidopsis thaliana]_x0001_AT5g50850/K16E14_1 [Arabidopsis thaliana]_x0001_At5g50850/K16E14_1 [Arabid…	195	5e-48
CtaTrans2075	203	NP_001154390	jacalin lectin family protein [Arabidopsis thaliana]_x0001_Hypothetical protein [Arabidopsis thaliana]_x0001_jacalin lectin family protein [Arabidopsis thaliana]	137	2e-30
CtaTrans2077	318	XP_003288705	expressed protein [Dictyostelium purpureum]_x0001_expressed protein [Dictyostelium purpureum]	89.4	4e-16
CtaTrans2078	623	XP_002262950	PREDICTED: LOW QUALITY PROTEIN: homeobox-leucine zipper protein ATHB-7-like [Vitis vinifera]	112	9e-23
CtaTrans2081	1069	XP_002269610	PREDICTED: cellulose synthase A catalytic subunit 8 [UDP-forming] [Vitis vinifera]	528	1e-147
CtaTrans2082	1146	EMJ28283	hypothetical protein PRUPE_ppa000234mg [Prunus persica]	712	0
CtaTrans2085	2376	CBI37652	unnamed protein product [Vitis vinifera]	677	0
CtaTrans2086	814	EOY30288	Growth-regulating factor 5 isoform 3 [Theobroma cacao]	102	2e-19
CtaTrans2088	248	EJT99575	hypothetical protein DACRYDRAFT_23671 [Dacryopinax sp. DJM-731 SS1]	89.4	4e-16
CtaTrans2090	791	XP_002282897	PREDICTED: transcription factor bHLH60 [Vitis vinifera]_x0001_unnamed protein product [Vitis vinifera]	207	3e-51
CtaTrans2095	307	EFN66527	Protein LST8-like protein [Camponotus floridanus]	162	3e-38
CtaTrans2100	1527	XP_004239976	PREDICTED: uncharacterized protein LOC101267710 [Solanum lycopersicum]	278	5e-72
CtaTrans2102	204	XP_002274350	PREDICTED: transcription factor MYB1R1 [Vitis vinifera]	102	3e-20
CtaTrans2103	525	XP_002531136	conserved hypothetical protein [Ricinus communis]_x0001_conserved hypothetical protein [Ricinus communis]	66.6	3e-09
CtaTrans2104	310	NP_567932	uncharacterized protein [Arabidopsis thaliana]_x0001_adhesive/proline-rich-like protein [Arabidopsis thaliana]_x0001_At4g33660 [Arabidopsis thaliana]_x0001_uncharacterized protein AT4G33660 [Arabidopsis thaliana]	164	1e-38
CtaTrans2105	751	CAC95126	gag-pol polyprotein [Populus deltoides]	89.7	8e-34
CtaTrans2107	2686	XP_002522782	Paramyosin, putative [Ricinus communis]_x0001_Paramyosin, putative [Ricinus communis]	944	0
CtaTrans2109	704	EMJ12822	hypothetical protein PRUPE_ppa005601mg [Prunus persica]	296	3e-78
CtaTrans2112	1865	XP_002275875	PREDICTED: transcription factor tau subunit sfc1-like [Vitis vinifera]	704	0
CtaTrans2114	3712	CBI20987	unnamed protein product [Vitis vinifera]	909	0
CtaTrans2118	652	AFK46115	unknown [Medicago truncatula]	97.1	3e-18
CtaTrans2119	1138	XP_002262853	PREDICTED: pentatricopeptide repeat-containing protein At2g20710, mitochondrial-like [Vitis vinifera]	312	1e-82
CtaTrans2122	982	EHY53926	zinc finger and BTB domain-containing protein 38 [Exophiala dermatitidis NIH/UT8656]	357	3e-96
CtaTrans2123	398	XP_002307086	predicted protein [Populus trichocarpa]_x0001_predicted protein [Populus trichocarpa]	110	2e-22
CtaTrans2129	1055	XP_002280887	PREDICTED: dehydrogenase/reductase SDR family member on chromosome X-like [Vitis vinifera]	405	1e-111
CtaTrans2130	552	ADY16630	cytochrome P450 CYP6-like protein, partial [Frankliniella occidentalis]	214	7e-54
CtaTrans2131	276	XP_002266531	PREDICTED: uncharacterized protein LOC100261433 [Vitis vinifera]_x0001_unnamed protein product [Vitis vinifera]	72.4	5e-11
CtaTrans2132	227	EOA35760	hypothetical protein CARUB_v10020993mg [Capsella rubella]	107	2e-21
CtaTrans2133	1768	ACU14753	unknown [Glycine max]	102	3e-19
CtaTrans2135	401	XP_002263680	PREDICTED: 3-deoxy-manno-octulosonate cytidylyltransferase [Vitis vinifera]_x0001_unnamed protein product [Vitis vinifera]	167	1e-39
CtaTrans2137	922	XP_002317554	nbs-lrr resistance protein [Populus trichocarpa]_x0001_nbs-lrr resistance protein [Populus trichocarpa]	165	2e-38
CtaTrans2138	931	EMJ05213	hypothetical protein PRUPE_ppa019936mg [Prunus persica]	77.8	4e-12
CtaTrans2145	209	NP_001190705	ribosomal protein L7Ae/L30e/S12e/Gadd45 family protein [Arabidopsis thaliana]_x0001_ribosomal protein L7Ae/L30e/S12e/Gadd45 family protein [Arabidopsis thaliana]	86.7	2e-15
CtaTrans2147	2302	XP_002276381	PREDICTED: nudix hydrolase 15, mitochondrial [Vitis vinifera]	400	1e-108
CtaTrans2148	217	XP_003491431	PREDICTED: serine protease easter-like [Bombus impatiens]	57.8	1e-06
CtaTrans2149	484	EOY04542	Uncharacterized protein TCM_019778 [Theobroma cacao]	60.8	1e-07
CtaTrans2151	608	XP_003635366	PREDICTED: uncharacterized protein LOC100266951 [Vitis vinifera]	114	1e-23
CtaTrans2152	2071	CBI20195	unnamed protein product [Vitis vinifera]	1225	0
CtaTrans2153	470	XP_002509922	conserved hypothetical protein [Ricinus communis]_x0001_conserved hypothetical protein [Ricinus communis]	128	7e-28
CtaTrans2155	791	XP_002531375	RNA and export factor binding protein, putative [Ricinus communis]_x0001_RNA and export factor binding protein, putative [Ricinus communis]	154	4e-35
CtaTrans2157	1069	CBI24395	unnamed protein product [Vitis vinifera]	178	2e-42
CtaTrans2158	1266	XP_002273745	PREDICTED: uncharacterized protein LOC100255420 [Vitis vinifera]_x0001_unnamed protein product [Vitis vinifera]	312	1e-107
CtaTrans2160	253	NP_568092	uncharacterized protein [Arabidopsis thaliana]_x0001_unknown protein [Arabidopsis thaliana]_x0001_uncharacterized protein AT5G01590 [Arabidopsis thaliana]	172	3e-41
CtaTrans2162	666	YP_003636721	translation initiation factor IF-3 [Cellulomonas flavigena DSM 20109]_x0001_translation initiation factor IF-3 [Cellulomonas flavigena]_x0001_translation initiation factor IF-3 [Cellulomonas flavigena DSM 20109]	65.9	9e-09
CtaTrans2164	1540	XP_003635067	PREDICTED: uncharacterized protein LOC100246768 isoform 1 [Vitis vinifera]_x0001_unnamed protein product [Vitis vinifera]	385	1e-104
CtaTrans2165	331	AAK92773	putative delta 9 desaturase [Arabidopsis thaliana]	192	2e-47
CtaTrans2166	1248	XP_002264834	PREDICTED: heterogeneous nuclear ribonucleoprotein Q [Vitis vinifera]_x0001_unnamed protein product [Vitis vinifera]	88.6	6e-33
CtaTrans2167	279	CAN76841	hypothetical protein VITISV_004490 [Vitis vinifera]	87.8	3e-29
CtaTrans2169	961	CBI17107	unnamed protein product [Vitis vinifera]	286	7e-75
CtaTrans2171	888	ABA99240	amidase, hydantoinase/carbamoylase family protein, expressed [Oryza sativa Japonica Group]_x0001_hypothetical protein OsI_38984 [Oryza sativa Indica Group]	42.4	3e-07
CtaTrans2172	494	EOY30254	Tubulin-tyrosine ligases,tubulin-tyrosine ligases isoform 1 [Theobroma cacao]_x0001_Tubulin-tyrosine ligases,tubulin-tyrosine ligases isoform 1 [Theobroma cacao]	288	6e-76
CtaTrans2173	2423	XP_002271525	PREDICTED: bifunctional aspartokinase/homoserine dehydrogenase, chloroplastic-like [Vitis vinifera]	1246	0
CtaTrans2174	420	EOA91123	hypothetical protein SETTUDRAFT_166928 [Setosphaeria turcica Et28A]	108	5e-22
CtaTrans2175	1304	EMJ01739	hypothetical protein PRUPE_ppa009503mg [Prunus persica]	360	6e-97
CtaTrans2176	3906	XP_002282501	PREDICTED: probable boron transporter 2 [Vitis vinifera]_x0001_unnamed protein product [Vitis vinifera]	1284	0
CtaTrans2177	933	EOY30089	Sterile alpha motif domain-containing protein isoform 3 [Theobroma cacao]	196	1e-47
CtaTrans2178	1157	ACJ02349	60S ribosomal protein L35a [Vernicia fordii]	223	1e-55
CtaTrans2179	728	CBI32426	unnamed protein product [Vitis vinifera]	217	3e-54
CtaTrans2180	1362	XP_004229175	PREDICTED: isopenicillin N epimerase-like [Solanum lycopersicum]	526	1e-147
CtaTrans2182	1225	XP_002270590	PREDICTED: vacuolar protein sorting-associated protein 20 homolog 2 [Vitis vinifera]_x0001_unnamed protein product [Vitis vinifera]	362	1e-97
CtaTrans2183	328	XP_001800806	hypothetical protein SNOG_10538 [Phaeosphaeria nodorum SN15]_x0001_hypothetical protein SNOG_10538 [Phaeosphaeria nodorum SN15]	120	1e-25
CtaTrans2185	269	NP_196695	GCN5-related N-acetyltransferase (GNAT) family protein [Arabidopsis thaliana]_x0001_separation anxiety protein-like [Arabidopsis thaliana]_x0001_At5g11340 [Arabidopsis thaliana]_x0001_separation anxiety protein - like [Arabidopsis thaliana]_x0001_GCN5-related N-acetyltransferase (GNAT) family protein [Arabidopsis thaliana]	142	3e-32
CtaTrans2187	1413	XP_002280660	PREDICTED: probable leucine-rich repeat receptor-like protein kinase At4g00330-like [Vitis vinifera]_x0001_unnamed protein product [Vitis vinifera]	514	1e-143
CtaTrans2188	716	AAX54511	elongation factor 1 alpha [Actinidia deliciosa]	209	5e-52
CtaTrans2190	337	AAF99833	Putative pectinesterase [Arabidopsis thaliana]	241	8e-62
CtaTrans2192	1103	EOY28820	Pyrophosphate--fructose 6-phosphate 1-phosphotransferase subunit beta isoform 2 [Theobroma cacao]	536	1e-150
CtaTrans2194	568	EOY33636	Serine carboxypeptidase S28 family protein [Theobroma cacao]	290	1e-76
CtaTrans2195	1263	CBI40186	unnamed protein product [Vitis vinifera]	399	1e-108
CtaTrans2196	956	CBI18187	unnamed protein product [Vitis vinifera]	290	6e-76
CtaTrans2197	539	XP_001949072	PREDICTED: fatty acid synthase-like [Acyrthosiphon pisum]	240	1e-61
CtaTrans2198	757	XP_002304211	predicted protein [Populus trichocarpa]_x0001_predicted protein [Populus trichocarpa]	76.3	9e-12
CtaTrans2200	499	CAN67932	hypothetical protein VITISV_013913 [Vitis vinifera]	69.3	4e-10
CtaTrans2201	276	EMJ23164	hypothetical protein PRUPE_ppa002000mg [Prunus persica]	67	2e-09
CtaTrans2203	522	XP_002306974	predicted protein [Populus trichocarpa]_x0001_predicted protein [Populus trichocarpa]	148	5e-34
CtaTrans2204	1410	EOX97723	Armadillo repeat only 1 [Theobroma cacao]	634	1e-179
CtaTrans2205	327	EOY30817	Uncharacterized protein TCM_037897 [Theobroma cacao]	99.8	3e-19
CtaTrans2209	913	XP_002281552	PREDICTED: probable receptor protein kinase TMK1-like [Vitis vinifera]	421	1e-115
CtaTrans2212	656	XP_004251695	PREDICTED: probable inactive leucine-rich repeat receptor-like protein kinase At5g20690-like [Solanum lycopersicum]	331	1e-88
CtaTrans2213	340	EOY32524	Uncharacterized protein TCM_040499 [Theobroma cacao]	73.9	2e-11
CtaTrans2215	642	XP_002274197	PREDICTED: uncharacterized protein LOC100267992 [Vitis vinifera]	91.3	2e-16
CtaTrans2221	700	XP_002267947	PREDICTED: pentatricopeptide repeat-containing protein At5g61990, mitochondrial-like [Vitis vinifera]	299	4e-79
CtaTrans2223	1639	EOY18438	Intracellular protein transport protein USO1, putative isoform 1 [Theobroma cacao]_x0001_Intracellular protein transport protein USO1, putative isoform 1 [Theobroma cacao]_x0001_Intracellular protein transport protein USO1, putative isoform 1 [Theobroma cacao]	692	0
CtaTrans2225	235	AAA32784	3-deoxy-D-arabino-heptulosonate y-phosphate synthase [Arabidopsis thaliana]	157	1e-36
CtaTrans2226	1127	CAN76503	hypothetical protein VITISV_026710 [Vitis vinifera]	66.6	1e-08
CtaTrans2227	228	NP_566941	uncharacterized protein [Arabidopsis thaliana]_x0001_AT3g50910/F18B3_190 [Arabidopsis thaliana]_x0001_At3g50910/F18B3_190 [Arabidopsis thaliana]_x0001_uncharacterized protein AT3G50910 [Arabidopsis thaliana]	149	3e-34
CtaTrans2228	371	NP_201045	BCL-2-associated athanogene 7 [Arabidopsis thaliana]_x0001_RecName: Full=BAG family molecular chaperone regulator 7; AltName: Full=Bcl-2-associated athanogene 7_x0001_unnamed protein product [Arabidopsis thaliana]_x0001_unknown protein [Arabidopsis thaliana]_x0001_unknown protein [Arabidopsis thaliana]_x0001_BCL-2-associated athanogene 7 [Arabidopsis thaliana]	245	3e-63
CtaTrans2232	301	AAC49966	IDH-I, partial [Arabidopsis thaliana]	204	8e-51
CtaTrans2233	363	NP_175880	nuclear transcription factor Y subunit C-3 [Arabidopsis thaliana]_x0001_nuclear transcription factor Y subunit C-3 [Arabidopsis thaliana]_x0001_nuclear transcription factor Y subunit C-3 [Arabidopsis thaliana]_x0001_RecName: Full=Nuclear transcription factor Y subunit C-3; Short=AtNF-YC-3_x0001_heme activated protein, putative [Arabidopsis thaliana]_x0001_Similar to Schizosaccharomyces CCAAT-bind…	186	3e-45
CtaTrans2234	494	BAH72533	ACYPI002988 [Acyrthosiphon pisum]	264	9e-69
CtaTrans2235	287	NP_190085	xyloglucan endotransglucosylase/hydrolase [Arabidopsis thaliana]_x0001_RecName: Full=Probable xyloglucan endotransglucosylase/hydrolase protein 31; Short=At-XTH31; Short=AtXTR8; Short=XTH-31; Flags: Precursor_x0001_xyloglucan endo-transglycosylase [Arabidopsis thaliana]_x0001_putative xyloglucan endo-transglycosylase [Arabidopsis thaliana]_x0001_xyloglucan endo-transglycosylase [Arabidopsis thali…	121	9e-26
CtaTrans2239	2081	XP_002510884	Cucumisin precursor, putative [Ricinus communis]_x0001_Cucumisin precursor, putative [Ricinus communis]	1061	0
CtaTrans2240	1893	XP_002274252	PREDICTED: coiled-coil domain-containing protein 111 homolog [Vitis vinifera]	865	0
CtaTrans2242	526	NP_566217	H/ACA ribonucleoprotein complex, subunit Gar1/Naf1 protein [Arabidopsis thaliana]_x0001_RecName: Full=Putative H/ACA ribonucleoprotein complex subunit 1-like protein 1_x0001_putative GAR1 protein [Arabidopsis thaliana]_x0001_putative GAR1 protein [Arabidopsis thaliana]_x0001_H/ACA ribonucleoprotein complex, subunit Gar1/Naf1 protein [Arabidopsis thaliana]	358	3e-97
CtaTrans2245	381	CAN88854	D2/4-type cyclin [Populus trichocarpa]	114	8e-24
CtaTrans2246	474	XP_002513850	cornichon, putative [Ricinus communis]_x0001_cornichon, putative [Ricinus communis]	171	6e-41
CtaTrans2247	941	CBI32359	unnamed protein product [Vitis vinifera]	382	1e-104
CtaTrans2248	370	XP_003540583	PREDICTED: probable LRR receptor-like serine/threonine-protein kinase At4g08850-like [Glycine max]	130	1e-28
CtaTrans2249	390	EOY24249	Cysteine/Histidine-rich C1 domain family protein [Theobroma cacao]	55.8	5e-06
CtaTrans2250	219	NP_172626	cytochrome P450, family 77, subfamily B, polypeptide 1 [Arabidopsis thaliana]_x0001_Strong similarity to gb|U61231 cytochrome P450 from Arabidopsis thaliana and is a member of the PF|00067 Cytochrome P450 family. ESTs gb|Z30775 and gb|Z30776 come from this gene [Arabidopsis thaliana]_x0001_putative cytochrome P450 [Arabidopsis thaliana]_x0001_cytochrome P450 like protein [Arabidopsis thaliana]_x0…	155	3e-36
CtaTrans2251	610	EFZ22469	hypothetical protein SINV_04426 [Solenopsis invicta]	154	1e-35
CtaTrans2252	1623	EMJ06518	hypothetical protein PRUPE_ppa006884mg [Prunus persica]	691	0
CtaTrans2255	597	XP_003634295	PREDICTED: uncharacterized protein LOC100248456 [Vitis vinifera]	263	2e-68
CtaTrans2256	291	XP_002526809	serine-threonine protein kinase, plant-type, putative [Ricinus communis]_x0001_serine-threonine protein kinase, plant-type, putative [Ricinus communis]	73.6	2e-11
CtaTrans2257	2028	XP_002279944	PREDICTED: uncharacterized protein LOC100256346 [Vitis vinifera]	794	0
CtaTrans2260	467	ABD57972	eukaryotic translation initiation factor 4E [Nicotiana benthamiana]	165	5e-39
CtaTrans2261	841	XP_002283878	PREDICTED: uncharacterized protein LOC100245204 [Vitis vinifera]_x0001_unnamed protein product [Vitis vinifera]	145	1e-32
CtaTrans2262	2704	XP_002281404	PREDICTED: protein transport protein SEC23 [Vitis vinifera]_x0001_unnamed protein product [Vitis vinifera]	1123	0
CtaTrans2264	617	ACU42181	reverse transcriptase [Prunus mume]	104	1e-24
CtaTrans2265	676	XP_004309906	PREDICTED: putative F-box protein At1g12855-like isoform 1 [Fragaria vesca subsp. vesca]	105	1e-20
CtaTrans2268	2765	CBI16571	unnamed protein product [Vitis vinifera]	851	0
CtaTrans2270	250	XP_002268902	PREDICTED: putative phytosulfokines 6 [Vitis vinifera]_x0001_unnamed protein product [Vitis vinifera]	90.1	2e-16
CtaTrans2272	364	EHY56391	C4-hydroxylase [Exophiala dermatitidis NIH/UT8656]	192	3e-47
CtaTrans2273	505	XP_002267147	PREDICTED: uncharacterized protein LOC100267076 [Vitis vinifera]	181	9e-44
CtaTrans2275	472	XP_002283487	PREDICTED: transmembrane emp24 domain-containing protein A [Vitis vinifera]_x0001_unnamed protein product [Vitis vinifera]	117	1e-24
CtaTrans2276	202	NP_180168	myrosinase-binding protein-like protein [Arabidopsis thaliana]_x0001_RecName: Full=Myrosinase-binding protein-like At2g25980_x0001_similar to jasmonate-inducible proteins from Brassica napus [Arabidopsis thaliana]_x0001_At2g25980/T19L18.21 [Arabidopsis thaliana]_x0001_At2g25980/T19L18.21 [Arabidopsis thaliana]_x0001_myrosinase-binding protein-like protein [Arabidopsis thaliana]	87	2e-15
CtaTrans2281	731	EOY14622	AP2/B3-like transcriptional factor family protein, putative isoform 2 [Theobroma cacao]	240	3e-61
CtaTrans2282	290	BAD94466	hypothetical protein [Arabidopsis thaliana]	216	2e-54
CtaTrans2284	1236	EOY16473	Tetratricopeptide repeat-like superfamily protein [Theobroma cacao]	260	6e-67
CtaTrans2285	1254	XP_002275259	PREDICTED: protein DA1-related 1-like [Vitis vinifera]	271	3e-70
CtaTrans2287	1417	XP_002278380	PREDICTED: uncharacterized protein LOC100254824 [Vitis vinifera]	285	4e-74
CtaTrans2294	1599	EOY20874	Receptor protein kinase, putative [Theobroma cacao]	617	1e-174
CtaTrans2299	803	XP_002278548	PREDICTED: uncharacterized protein LOC100243451 [Vitis vinifera]	162	1e-37
CtaTrans2300	2717	XP_002275171	PREDICTED: putative disease resistance protein RGA4 [Vitis vinifera]	577	1e-162
CtaTrans2301	1410	XP_002283561	PREDICTED: COP9 signalosome complex subunit 5a-like [Vitis vinifera]	677	0
CtaTrans2303	493	NP_192853	V-type proton ATPase subunit E1 [Arabidopsis thaliana]_x0001_RecName: Full=V-type proton ATPase subunit E1; Short=V-ATPase subunit E1; AltName: Full=Protein EMBRYO DEFECTIVE 2448; AltName: Full=Vacuolar H(+)-ATPase subunit E isoform 1; AltName: Full=Vacuolar proton pump subunit E1_x0001_similar to vacuolar ATPases [Arabidopsis thaliana]_x0001_H+-transporting ATPase chain E, vacuolar [Arabidopsis …	200	1e-49
CtaTrans2306	1330	XP_002278270	PREDICTED: uncharacterized protein LOC100258284 [Vitis vinifera]_x0001_unnamed protein product [Vitis vinifera]	154	6e-35
CtaTrans2310	225	AAG40196	glutathione dependent dehydroascorbate reductase precursor [Arabidopsis thaliana]_x0001_dehydroascorbate reductase [Arabidopsis thaliana]	107	2e-21
CtaTrans2311	1378	XP_003542966	PREDICTED: probable serine/threonine-protein kinase drkA-like [Glycine max]	481	1e-133
CtaTrans2312	885	XP_002326566	nbs-lrr resistance protein [Populus trichocarpa]_x0001_nbs-lrr resistance protein [Populus trichocarpa]	307	3e-81
CtaTrans2315	841	CAN82000	hypothetical protein VITISV_023195 [Vitis vinifera]	286	4e-75
CtaTrans2316	730	AEP15940	hypothetical protein ERVG_00062 [Emiliania huxleyi virus 208]	66.6	6e-09
CtaTrans2318	852	EOY25166	RNA-binding family protein isoform 1 [Theobroma cacao]	231	8e-78
CtaTrans2319	583	NP_200288	thiazole biosynthetic enzyme [Arabidopsis thaliana]_x0001_RecName: Full=Thiamine thiazole synthase, chloroplastic; AltName: Full=Thiazole biosynthetic enzyme; Flags: Precursor_x0001_AT5g54770/MBG8_3 [Arabidopsis thaliana]_x0001_AT5g54770/MBG8_3 [Arabidopsis thaliana]_x0001_AT5g54770/MBG8_3 [Arabidopsis thaliana]_x0001_Thi1 protein [Arabidopsis thaliana]_x0001_thiazole biosynthetic enzyme precurso…	355	4e-96
CtaTrans2320	883	CBI25292	unnamed protein product [Vitis vinifera]	89.7	1e-15
CtaTrans2322	715	XP_002283828	PREDICTED: cell division cycle protein 27 homolog B [Vitis vinifera]_x0001_unnamed protein product [Vitis vinifera]	347	2e-93
CtaTrans2324	855	CBI22809	unnamed protein product [Vitis vinifera]	354	2e-95
CtaTrans2326	1462	EOY17431	Oxidoreductase family protein [Theobroma cacao]	584	1e-164
CtaTrans2329	729	XP_002263820	PREDICTED: uncharacterized protein LOC100258064 [Vitis vinifera]_x0001_unnamed protein product [Vitis vinifera]	115	2e-23
CtaTrans2331	3155	XP_002274907	PREDICTED: uncharacterized protein LOC100266517 [Vitis vinifera]	926	0
CtaTrans2332	340	XP_004309001	PREDICTED: uncharacterized protein LOC101294123 [Fragaria vesca subsp. vesca]	119	4e-25
CtaTrans2333	1232	CBI38318	unnamed protein product [Vitis vinifera]	300	5e-79
CtaTrans2334	214	NP_200265	uncharacterized protein [Arabidopsis thaliana]_x0001_unnamed protein product [Arabidopsis thaliana]_x0001_AT5g54540/MRB17_4 [Arabidopsis thaliana]_x0001_AT5g54540/MRB17_4 [Arabidopsis thaliana]_x0001_uncharacterized protein AT5G54540 [Arabidopsis thaliana]	135	3e-30
CtaTrans2335	803	CAN79629	hypothetical protein VITISV_002584 [Vitis vinifera]	63.5	7e-08
CtaTrans2336	1094	XP_002281895	PREDICTED: uncharacterized protein LOC100267264 [Vitis vinifera]	106	2e-20
CtaTrans2338	342	AAB58938	myasthenia gravis autoantigen gravin [Homo sapiens]	223	1e-56
CtaTrans2339	335	EOX97978	SNF1-related protein kinase regulatory subunit gamma 1, putative [Theobroma cacao]	44.7	2e-08
CtaTrans2342	425	XP_004156943	PREDICTED: nuclear transport factor 2-like [Cucumis sativus]	93.6	2e-17
CtaTrans2345	826	EOX97869	Uncharacterized protein TCM_006792 [Theobroma cacao]	276	7e-72
CtaTrans2346	216	AAG17703	zeaxanthin epoxidase [Arabidopsis thaliana]_x0001_zeaxanthin epoxidase [Arabidopsis thaliana]	156	2e-36
CtaTrans2347	1331	XP_002267195	PREDICTED: GDSL esterase/lipase 1 [Vitis vinifera]	428	1e-117
CtaTrans2350	371	XP_002282347	PREDICTED: uncharacterized protein LOC100242650 [Vitis vinifera]_x0001_unnamed protein product [Vitis vinifera]	126	3e-27
CtaTrans2352	740	EHY52135	clathrin, heavy polypeptide [Exophiala dermatitidis NIH/UT8656]	419	1e-115
CtaTrans2355	1699	XP_002279257	PREDICTED: ethylene-responsive transcription factor ERF118 [Vitis vinifera]	252	2e-64
CtaTrans2357	395	XP_004287084	PREDICTED: leucine-rich repeat extensin-like protein 4-like [Fragaria vesca subsp. vesca]	241	6e-62
CtaTrans2359	379	EOA83689	carbohydrate esterase family 4 protein [Setosphaeria turcica Et28A]	166	2e-39
CtaTrans2360	203	NP_199849	exocyst subunit exo70 family protein F1 [Arabidopsis thaliana]_x0001_exocyst subunit exo70 family protein F1 [Arabidopsis thaliana]	139	3e-31
CtaTrans2363	679	XP_004236934	PREDICTED: cysteine-rich repeat secretory protein 12-like isoform 1 [Solanum lycopersicum]_x0001_PREDICTED: cysteine-rich repeat secretory protein 12-like isoform 2 [Solanum lycopersicum]	66.6	6e-09
CtaTrans2367	446	CBI28007	unnamed protein product [Vitis vinifera]	102	6e-20
CtaTrans2369	1358	CBI37171	unnamed protein product [Vitis vinifera]	644	0
CtaTrans2371	3732	CBI26223	unnamed protein product [Vitis vinifera]	1376	0
CtaTrans2372	1036	ADR30797	nucleoside diphosphate kinase 2 [Hevea brasiliensis]	272	1e-70
CtaTrans2373	3269	CAN82462	hypothetical protein VITISV_009583 [Vitis vinifera]	981	0
CtaTrans2376	545	EOY32297	Calmodulin binding protein, putative [Theobroma cacao]	125	7e-27
CtaTrans2377	2150	CBI34498	unnamed protein product [Vitis vinifera]	628	1e-177
CtaTrans2378	1003	XP_003632051	PREDICTED: UDP-glycosyltransferase 92A1-like [Vitis vinifera]	322	9e-86
CtaTrans2380	1038	XP_002317740	predicted protein [Populus trichocarpa]_x0001_predicted protein [Populus trichocarpa]	215	2e-53
CtaTrans2384	1178	CBI24922	unnamed protein product [Vitis vinifera]	528	1e-147
CtaTrans2385	312	EHY59495	adenosylhomocysteinase [Exophiala dermatitidis NIH/UT8656]	197	1e-48
CtaTrans2387	872	XP_002513198	eukaryotic translation initiation factor 3 subunit, putative [Ricinus communis]_x0001_eukaryotic translation initiation factor 3 subunit, putative [Ricinus communis]	186	1e-44
CtaTrans2389	300	CAB10248	light induced protein like [Arabidopsis thaliana]_x0001_light induced protein like [Arabidopsis thaliana]	80.9	1e-13
CtaTrans2392	1037	CBI20940	unnamed protein product [Vitis vinifera]	211	3e-52
CtaTrans2394	1142	EOX95839	Programmed cell death protein 7 isoform 1 [Theobroma cacao]	308	2e-81
CtaTrans2396	412	EOY07406	Uncharacterized protein TCM_021851 [Theobroma cacao]	60.1	2e-07
CtaTrans2397	500	ACD03212	xyloglucan endotransglucosylase/hydrolase 2, partial [Actinidia setosa]	105	7e-21
CtaTrans2398	600	EHY54162	MC family mitochondrial carrier protein [Exophiala dermatitidis NIH/UT8656]	166	5e-39
CtaTrans2406	441	CAA63553	xyloglucan endo-transglycosylase [Arabidopsis thaliana]	285	3e-75
CtaTrans2408	776	EFA02977	hypothetical protein TcasGA2_TC030780 [Tribolium castaneum]	275	1e-71
CtaTrans2412	251	EOA23271	hypothetical protein CARUB_v10017686mg [Capsella rubella]	97.8	1e-18
CtaTrans2418	787	EOX94728	Ovate family protein 12, putative [Theobroma cacao]	200	3e-49
CtaTrans2419	337	CAN76196	hypothetical protein VITISV_041073 [Vitis vinifera]	81.6	2e-23
CtaTrans2421	1326	XP_002268330	PREDICTED: probable receptor-like protein kinase At5g47070 [Vitis vinifera]_x0001_unnamed protein product [Vitis vinifera]	641	0
CtaTrans2422	533	XP_003549415	PREDICTED: uncharacterized protein LOC100804093 [Glycine max]	197	8e-49
CtaTrans2423	1408	EOY29470	Core-2/I-branching beta-1,6-N-acetylglucosaminyltransferase family protein, putative [Theobroma cacao]	523	1e-146
CtaTrans2426	1420	4JJM	Chain A, Structure Of A Cyclophilin From Citrus Sinensis (cscyp) In Complex With Cycloporin A_x0001_Chain B, Structure Of A Cyclophilin From Citrus Sinensis (cscyp) In Complex With Cycloporin A	339	1e-90
CtaTrans2427	1503	NP_001233880	C-4 methyl sterol oxidase [Solanum lycopersicum]_x0001_C-4 methyl sterol oxidase [Solanum lycopersicum]	245	1e-110
CtaTrans2428	240	XP_002326770	predicted protein [Populus trichocarpa]_x0001_predicted protein [Populus trichocarpa]	121	7e-26
CtaTrans2431	409	XP_003635316	PREDICTED: putative ribonuclease H protein At1g65750-like [Vitis vinifera]	72	6e-11
CtaTrans2433	675	ENN74354	hypothetical protein YQE_09324, partial [Dendroctonus ponderosae]	89.7	6e-16
CtaTrans2434	386	XP_004250358	PREDICTED: G-type lectin S-receptor-like serine/threonine-protein kinase At1g34300-like isoform 1 [Solanum lycopersicum]_x0001_PREDICTED: G-type lectin S-receptor-like serine/threonine-protein kinase At1g34300-like isoform 2 [Solanum lycopersicum]	49.3	2e-08
CtaTrans2441	3315	EOY10262	Pentatricopeptide repeat-containing protein, putative isoform 3 [Theobroma cacao]	995	0
CtaTrans2442	1392	AFJ06909	trehalose-6-phosphate synthase [Camellia sinensis]	400	1e-109
CtaTrans2443	1075	XP_002524155	Inter-alpha-trypsin inhibitor heavy chain H3 precursor, putative [Ricinus communis]_x0001_Inter-alpha-trypsin inhibitor heavy chain H3 precursor, putative [Ricinus communis]	423	1e-116
CtaTrans2445	653	EMD92476	hypothetical protein COCHEDRAFT_9622 [Bipolaris maydis C5]_x0001_hypothetical protein COCC4DRAFT_30742 [Bipolaris maydis ATCC 48331]	336	3e-90
CtaTrans2446	2223	XP_002277535	PREDICTED: ankyrin repeat-containing protein At3g12360 [Vitis vinifera]_x0001_unnamed protein product [Vitis vinifera]	906	0
CtaTrans2447	431	WP_010599654	aldehyde dehydrogenase [Pedobacter agri]	256	2e-66
CtaTrans2448	797	CBI32689	unnamed protein product [Vitis vinifera]	290	4e-76
CtaTrans2450	1808	XP_002266100	PREDICTED: uncharacterized protein LOC100244315 [Vitis vinifera]_x0001_unnamed protein product [Vitis vinifera]	667	0
CtaTrans2451	225	NP_001190420	endomembrane family protein 70 [Arabidopsis thaliana]_x0001_endosomal protein-like [Arabidopsis thaliana]_x0001_endomembrane family protein 70 [Arabidopsis thaliana]	157	2e-36
CtaTrans2453	1240	CBI16100	unnamed protein product [Vitis vinifera]	504	1e-140
CtaTrans2454	212	NP_190483	uncharacterized protein [Arabidopsis thaliana]_x0001_RecName: Full=Uncharacterized protein At3g49140_x0001_uncharacterized protein AT3G49140 [Arabidopsis thaliana]	134	8e-30
CtaTrans2455	253	NP_199470	pentatricopeptide repeat-containing protein [Arabidopsis thaliana]_x0001_RecName: Full=Pentatricopeptide repeat-containing protein At5g46580, chloroplastic; Flags: Precursor_x0001_unnamed protein product [Arabidopsis thaliana]_x0001_pentatricopeptide repeat-containing protein [Arabidopsis thaliana]	149	2e-34
CtaTrans2459	263	XP_002315890	predicted protein [Populus trichocarpa]_x0001_predicted protein [Populus trichocarpa]	157	1e-36
CtaTrans2460	313	XP_002263486	PREDICTED: uncharacterized protein LOC100249234 [Vitis vinifera]	110	2e-22
CtaTrans2461	475	NP_179563	60S ribosomal protein L28-1 [Arabidopsis thaliana]_x0001_60S ribosomal protein L28-1 [Arabidopsis thaliana]_x0001_60S ribosomal protein L28-1 [Arabidopsis thaliana]_x0001_RecName: Full=60S ribosomal protein L28-1_x0001_putative ribosomal protein L28 [Arabidopsis thaliana]_x0001_putative ribosomal protein L28 [Arabidopsis thaliana]_x0001_putative ribosomal protein L28 [Arabidopsis thaliana]_x0001_…	250	1e-64
CtaTrans2463	941	XP_003631359	PREDICTED: uncharacterized protein LOC100854260 [Vitis vinifera]	175	2e-41
CtaTrans2464	1236	AAC63678	putative non-LTR retroelement reverse transcriptase [Arabidopsis thaliana]	55.8	2e-08
CtaTrans2465	236	XP_313478	AGAP003695-PA [Anopheles gambiae str. PEST]_x0001_AGAP003695-PA [Anopheles gambiae str. PEST]	62.4	5e-08
CtaTrans2466	528	XP_002263383	PREDICTED: uncharacterized protein LOC100256074 [Vitis vinifera]_x0001_unnamed protein product [Vitis vinifera]	156	3e-36
CtaTrans2467	1204	EMJ13236	hypothetical protein PRUPE_ppa011260mg [Prunus persica]	379	1e-102
CtaTrans2468	293	XP_004926746	PREDICTED: secretory carrier-associated membrane protein 1-like [Bombyx mori]	96.3	3e-18
CtaTrans2471	1548	XP_004230786	PREDICTED: pentatricopeptide repeat-containing protein At2g15690-like [Solanum lycopersicum]	654	0
CtaTrans2473	632	XP_002314076	predicted protein [Populus trichocarpa]_x0001_predicted protein [Populus trichocarpa]	126	5e-27
CtaTrans2474	251	AET25429	class IV chitinase [Actinidia chinensis]	139	3e-31
CtaTrans2476	1345	2203261A	Cys protease inhibitor	66.6	2e-08
CtaTrans2477	269	XP_002282456	PREDICTED: uncharacterized protein LOC100250717 [Vitis vinifera]	150	2e-34
CtaTrans2478	390	AAC26705	putative trans-prenyltransferase [Arabidopsis thaliana]	174	9e-42
CtaTrans2480	946	EFX74207	Cct5-prov protein [Daphnia pulex]	422	1e-115
CtaTrans2481	318	EOA24984	hypothetical protein CARUB_v10018281mg, partial [Capsella rubella]	144	1e-32
CtaTrans2482	809	EOY26773	Regulator of Vps4 activity in the MVB pathway protein, putative [Theobroma cacao]	157	3e-36
CtaTrans2484	534	EOY25065	Galactose-binding protein isoform 2 [Theobroma cacao]	72.4	5e-11
CtaTrans2485	1150	EOX99671	Jasmonate-zim-domain protein 10, putative [Theobroma cacao]	191	5e-46
CtaTrans2489	376	XP_002313103	predicted protein [Populus trichocarpa]_x0001_predicted protein [Populus trichocarpa]	60.1	2e-07
CtaTrans2490	890	XP_002273521	PREDICTED: cellulose synthase A catalytic subunit 4 [UDP-forming]-like [Vitis vinifera]	566	1e-159
CtaTrans2491	218	ADL67596	glycosyltransferase 2 [Populus tomentosa]	70.5	2e-10
CtaTrans2492	520	EGB12618	hypothetical protein AURANDRAFT_70520 [Aureococcus anophagefferens]	72.8	4e-11
CtaTrans2498	334	EME47481	hypothetical protein DOTSEDRAFT_69427 [Dothistroma septosporum NZE10]	64.7	1e-08
CtaTrans2499	883	XP_004238094	PREDICTED: LOW QUALITY PROTEIN: calcium-transporting ATPase 1, chloroplastic-like [Solanum lycopersicum]	327	3e-87
CtaTrans2502	562	EMT03937	SKP1-like protein 1A [Aegilops tauschii]	162	6e-38
CtaTrans2504	647	XP_002274837	PREDICTED: scarecrow-like protein 6-like [Vitis vinifera]	186	3e-45
CtaTrans2505	785	EOY27144	Uncharacterized protein isoform 1 [Theobroma cacao]	107	4e-21
CtaTrans2506	1106	XP_002263365	PREDICTED: GEM-like protein 5 [Vitis vinifera]_x0001_unnamed protein product [Vitis vinifera]	347	3e-93
CtaTrans2507	2416	EOY11723	Glucose-6-phosphate 1-dehydrogenase isoform 1 [Theobroma cacao]_x0001_Glucose-6-phosphate 1-dehydrogenase isoform 1 [Theobroma cacao]	881	0
CtaTrans2508	1390	XP_003549833	PREDICTED: probable pectate lyase 22 isoform 2 [Glycine max]	590	1e-166
CtaTrans2513	256	EOA26263	hypothetical protein CARUB_v10022686mg [Capsella rubella]	181	6e-44
CtaTrans2516	640	EMJ22238	hypothetical protein PRUPE_ppa015240mg [Prunus persica]	296	2e-78
CtaTrans2517	1499	XP_002269740	PREDICTED: putative uncharacterized protein yghX-like [Vitis vinifera]	447	1e-123
CtaTrans2519	1699	EMJ20760	hypothetical protein PRUPE_ppa001261mg [Prunus persica]	577	1e-162
CtaTrans2525	1130	XP_003632714	PREDICTED: PHD finger protein ING2-like [Vitis vinifera]_x0001_unnamed protein product [Vitis vinifera]	317	3e-84
CtaTrans2526	477	NP_001164586	forkhead box protein L2 [Oryctolagus cuniculus]_x0001_RecName: Full=Forkhead box protein L2_x0001_forkhead transcription factor L2 [Oryctolagus cuniculus]	56.2	4e-06
CtaTrans2528	312	EOA12421	hypothetical protein CARUB_v10028025mg [Capsella rubella]	69.7	3e-10
CtaTrans2529	639	AGH32906	glyceraldehyde-3-phosphate dehydrogenase, partial [Camellia oleifera]	184	2e-44
CtaTrans2530	1973	EOY09306	Guanylate kinase isoform 1 [Theobroma cacao]_x0001_Guanylate kinase isoform 1 [Theobroma cacao]	544	1e-152
CtaTrans2531	407	XP_004251903	PREDICTED: probable glycerophosphoryl diester phosphodiesterase 2-like [Solanum lycopersicum]	216	3e-54
CtaTrans2532	340	XP_002482516	glucose-6-phosphate isomerase [Talaromyces stipitatus ATCC 10500]_x0001_glucose-6-phosphate isomerase [Talaromyces stipitatus ATCC 10500]	204	6e-51
CtaTrans2533	1392	XP_002270458	PREDICTED: vacuolar protein sorting-associated protein 33 homolog [Vitis vinifera]_x0001_unnamed protein product [Vitis vinifera]	164	7e-38
CtaTrans2534	732	XP_002277547	PREDICTED: ABC transporter B family member 2 [Vitis vinifera]_x0001_unnamed protein product [Vitis vinifera]	419	1e-115
CtaTrans2536	213	XP_004289807	PREDICTED: interferon-related developmental regulator 1-like [Fragaria vesca subsp. vesca]	55.5	6e-06
CtaTrans2537	925	XP_004134143	PREDICTED: ARM REPEAT PROTEIN INTERACTING WITH ABF2-like [Cucumis sativus]	57.8	5e-06
CtaTrans2539	1441	XP_002282509	PREDICTED: zinc finger protein CONSTANS-LIKE 2-like [Vitis vinifera]	539	1e-151
CtaTrans2542	401	XP_003857694	hypothetical protein MYCGRDRAFT_102068, partial [Zymoseptoria tritici IPO323]_x0001_hypothetical protein MYCGRDRAFT_102068 [Zymoseptoria tritici IPO323]	164	7e-39
CtaTrans2545	359	XP_002274961	PREDICTED: traB domain-containing protein-like [Vitis vinifera]	101	1e-19
CtaTrans2546	201	AAF79618	F5M15.26 [Arabidopsis thaliana]	96.7	2e-18
CtaTrans2549	2158	XP_002263743	PREDICTED: CDT1-like protein a, chloroplastic-like [Vitis vinifera]	584	1e-164
CtaTrans2550	1953	CBI37089	unnamed protein product [Vitis vinifera]	983	0
CtaTrans2551	802	CBI34075	unnamed protein product [Vitis vinifera]	260	4e-67
CtaTrans2554	424	ABO92972	no apical meristem (NAM)-like protein [Solanum tuberosum]	195	5e-48
CtaTrans2555	1275	EOY13583	SH2 domain protein A, putative isoform 5 [Theobroma cacao]	495	1e-137
CtaTrans2565	681	CCH50976	T4.15 [Malus x robusta]	62.4	3e-14
CtaTrans2567	943	EOY06712	Nucleic acid-binding proteins superfamily isoform 1 [Theobroma cacao]	317	3e-84
CtaTrans2571	282	XP_003708298	PREDICTED: uncharacterized protein LOC100881147 [Megachile rotundata]	64.3	1e-08
CtaTrans2572	610	NP_199514	ATP synthase subunit delta' [Arabidopsis thaliana]_x0001_RecName: Full=ATP synthase subunit delta', mitochondrial; AltName: Full=F-ATPase delta' subunit; Flags: Precursor_x0001_putative ATP synthase delta chain, mitochondrial precursor [Arabidopsis thaliana]_x0001_delta-prime subunit of mitochondrial F1-ATPase [Arabidopsis thaliana]_x0001_ATP synthase delta' chain, mitochondrial precursor [Arabid…	344	1e-92
CtaTrans2574	1095	XP_003631824	PREDICTED: ankyrin repeat-containing protein At5g02620-like [Vitis vinifera]	283	5e-74
CtaTrans2576	520	EFN68319	Proteasome subunit alpha type-1 [Camponotus floridanus]	256	2e-66
CtaTrans2577	1882	XP_002282493	PREDICTED: uncharacterized protein LOC100261127 [Vitis vinifera]	603	1e-170
CtaTrans2578	215	XP_003632049	PREDICTED: auxin-induced protein PCNT115 isoform 3 [Vitis vinifera]	109	3e-22
CtaTrans2579	279	EEC75772	hypothetical protein OsI_12678 [Oryza sativa Indica Group]	81.3	1e-13
CtaTrans2580	470	XP_002531450	conserved hypothetical protein [Ricinus communis]_x0001_conserved hypothetical protein [Ricinus communis]	142	5e-32
CtaTrans2582	731	XP_002265083	PREDICTED: vacuolar protein sorting-associated protein 9A-like [Vitis vinifera]	160	4e-70
CtaTrans2583	503	XP_002280873	PREDICTED: purple acid phosphatase 2 [Vitis vinifera]_x0001_hypothetical protein VITISV_037054 [Vitis vinifera]_x0001_unnamed protein product [Vitis vinifera]	196	2e-48
CtaTrans2584	595	XP_003545071	PREDICTED: rho GDP-dissociation inhibitor 1-like [Glycine max]	138	8e-31
CtaTrans2585	414	NP_181715	40S ribosomal protein S2-3 [Arabidopsis thaliana]_x0001_RecName: Full=40S ribosomal protein S2-3_x0001_40S ribosomal protein S2 [Arabidopsis thaliana]_x0001_At2g41840/T11A7.6 [Arabidopsis thaliana]_x0001_At2g41840/T11A7.6 [Arabidopsis thaliana]_x0001_40S ribosomal protein S2-3 [Arabidopsis thaliana]	245	4e-63
CtaTrans2586	365	EHY60144	hypothetical protein HMPREF1120_08116 [Exophiala dermatitidis NIH/UT8656]	135	6e-30
CtaTrans2587	1079	XP_002285607	PREDICTED: uncharacterized protein LOC100251139 [Vitis vinifera]	268	3e-69
CtaTrans2590	1154	AFU25704	gag-pol precursor [Castanea mollissima]	125	3e-26
CtaTrans2592	830	XP_004246486	PREDICTED: uncharacterized protein LOC101246370 [Solanum lycopersicum]	273	6e-71
CtaTrans2595	282	EFR30293	hypothetical protein AND_00196 [Anopheles darlingi]	139	4e-31
CtaTrans2598	1023	EMJ21504	hypothetical protein PRUPE_ppa000280mg [Prunus persica]	360	5e-97
CtaTrans2599	1026	EOY09628	Calmodulin-binding family protein [Theobroma cacao]	307	4e-81
CtaTrans2602	911	XP_002268693	PREDICTED: uncharacterized protein LOC100254941 [Vitis vinifera]	169	1e-39
CtaTrans2603	992	XP_002518880	zinc finger protein, putative [Ricinus communis]_x0001_zinc finger protein, putative [Ricinus communis]	164	4e-38
CtaTrans2604	870	EOY03269	Pathogenesis-related thaumatin superfamily protein [Theobroma cacao]	369	1e-100
CtaTrans2605	1830	CBI20894	unnamed protein product [Vitis vinifera]	479	1e-132
CtaTrans2606	1085	XP_004229700	PREDICTED: UMP/CMP kinase-like [Solanum lycopersicum]	355	2e-95
CtaTrans2610	297	XP_001818643	1,3-beta-glucanosyltransferase gel3 [Aspergillus oryzae RIB40]_x0001_unnamed protein product [Aspergillus oryzae RIB40]	65.9	4e-09
CtaTrans2613	293	XP_002514900	nuclear transport factor, putative [Ricinus communis]_x0001_nuclear transport factor, putative [Ricinus communis]	144	1e-32
CtaTrans2615	1600	XP_002280122	PREDICTED: uncharacterized protein LOC100255166 [Vitis vinifera]	660	0
CtaTrans2616	365	CAN66568	hypothetical protein VITISV_039539 [Vitis vinifera]	136	2e-30
CtaTrans2617	448	XP_003632092	PREDICTED: uncharacterized protein LOC100855082 [Vitis vinifera]	65.9	5e-09
CtaTrans2623	1420	XP_002512016	uridine cytidine kinase I, putative [Ricinus communis]_x0001_uridine cytidine kinase I, putative [Ricinus communis]	464	1e-143
CtaTrans2624	612	CAN74695	hypothetical protein VITISV_024648 [Vitis vinifera]	179	6e-43
CtaTrans2625	998	XP_002266723	PREDICTED: ferric reduction oxidase 7, chloroplastic-like [Vitis vinifera]	283	1e-104
CtaTrans2626	2782	XP_002276261	PREDICTED: potassium transporter 11-like [Vitis vinifera]_x0001_hypothetical protein VITISV_036657 [Vitis vinifera]	1400	0
CtaTrans2627	305	NP_178208	MIF4G and MA3 domain-containing protein [Arabidopsis thaliana]_x0001_Contains similarity to gb|U19615 LET 858 gene from Caenorhabditis elegans. ESTs gb|AI995150, gb|H76674 and gb|R84035 come from this gene [Arabidopsis thaliana]_x0001_At1g80930/F23A5_23 [Arabidopsis thaliana]_x0001_At1g80930/F23A5_23 [Arabidopsis thaliana]_x0001_MIF4G and MA3 domain-containing protein [Arabidopsis thaliana]	202	3e-50
CtaTrans2628	1319	XP_002270283	PREDICTED: chromatin structure-remodeling complex protein BSH [Vitis vinifera]_x0001_unnamed protein product [Vitis vinifera]	430	1e-118
CtaTrans2629	636	EOY24386	Bifunctional inhibitor/lipid-transfer protein/seed storage 2S albumin superfamily protein [Theobroma cacao]	183	3e-44
CtaTrans2631	515	ACU78080	beta-1,3-glucanase [Malus hupehensis]	127	1e-27
CtaTrans2636	1558	XP_002278391	PREDICTED: probable pyridoxal biosynthesis protein PDX1-like [Vitis vinifera]	578	1e-162
CtaTrans2637	520	CBI33036	unnamed protein product [Vitis vinifera]	239	2e-61
CtaTrans2638	1511	XP_004161840	PREDICTED: beta-glucosidase 44-like [Cucumis sativus]	837	0
CtaTrans2642	733	XP_002273438	PREDICTED: zinc finger CCCH domain-containing protein 41-like [Vitis vinifera]	83.6	5e-14
CtaTrans2643	2680	XP_002269650	PREDICTED: acyl-coenzyme A oxidase, peroxisomal [Vitis vinifera]_x0001_unnamed protein product [Vitis vinifera]	1193	0
CtaTrans2644	1470	CAN68706	hypothetical protein VITISV_001642 [Vitis vinifera]	104	7e-28
CtaTrans2646	469	NP_195137	polyadenylate-binding protein 2 [Arabidopsis thaliana]_x0001_RecName: Full=Polyadenylate-binding protein 2; Short=PABP-2; Short=Poly(A)-binding protein 2_x0001_poly(A)-binding protein [Arabidopsis thaliana]_x0001_poly(A)-binding protein [Arabidopsis thaliana]_x0001_poly(A)-binding protein [Arabidopsis thaliana]_x0001_putative polyadenylate-binding protein 2 (PABP2) [Arabidopsis thaliana]_x0001_po…	80.9	1e-13
CtaTrans2647	228	AAD30220	Is a member of PF|00004 ATPases associated with various cellular activities (AAA) family. ESTs gb|T43031, gb|R64750, gb|AA394742 and gb|AI100347 come from this gene [Arabidopsis thaliana]	154	1e-35
CtaTrans2649	713	NP_200615	temperature-induced lipocalin TIL1 [Arabidopsis thaliana]_x0001_outer membrane lipoprotein-like [Arabidopsis thaliana]_x0001_outer membrane lipoprotein-like [Arabidopsis thaliana]_x0001_outer membrane lipoprotein-like [Arabidopsis thaliana]_x0001_temperature-induced lipocalin TIL1 [Arabidopsis thaliana]	385	1e-105
CtaTrans2650	737	CBI18661	unnamed protein product [Vitis vinifera]	186	4e-45
CtaTrans2651	556	XP_003527497	PREDICTED: uncharacterized protein LOC100795374 isoform 1 [Glycine max]_x0001_PREDICTED: uncharacterized protein LOC100795374 isoform 2 [Glycine max]_x0001_unknown [Glycine max]	103	2e-20
CtaTrans2653	401	XP_002526773	conserved hypothetical protein [Ricinus communis]_x0001_conserved hypothetical protein [Ricinus communis]	71.2	1e-10
CtaTrans2655	936	XP_004240939	PREDICTED: CTD small phosphatase-like protein 2-like [Solanum lycopersicum]	82.4	2e-13
CtaTrans2658	492	XP_004502883	PREDICTED: RNA-binding protein 39-like isoform X1 [Cicer arietinum]	58.9	5e-07
CtaTrans2662	374	EOY02959	Cytochrome b-c1 complex subunit Rieske, mitochondrial [Theobroma cacao]	103	2e-20
CtaTrans2664	524	XP_002277676	PREDICTED: transcription factor MYB1R1 [Vitis vinifera]_x0001_unnamed protein product [Vitis vinifera]	211	9e-53
CtaTrans2665	1326	XP_002510296	hypothetical protein RCOM_1592640 [Ricinus communis]_x0001_hypothetical protein RCOM_1592640 [Ricinus communis]	377	1e-104
CtaTrans2666	674	XP_004169324	PREDICTED: pyrophosphate--fructose 6-phosphate 1-phosphotransferase subunit beta-like [Cucumis sativus]	280	2e-73
CtaTrans2669	204	EOA27146	hypothetical protein CARUB_v10023246mg [Capsella rubella]	142	5e-32
CtaTrans2673	335	XP_003631410	PREDICTED: uncharacterized protein LOC100247984 isoform 2 [Vitis vinifera]	81.3	1e-13
CtaTrans2675	1492	EOY08079	Sequence-specific DNA binding transcription factors isoform 1 [Theobroma cacao]	515	1e-143
CtaTrans2677	1280	XP_002428084	Heat shock 70 kDa protein cognate, putative [Pediculus humanus corporis]_x0001_Heat shock 70 kDa protein cognate, putative [Pediculus humanus corporis]	663	0
CtaTrans2683	272	EMD61079	hypothetical protein COCSADRAFT_98254 [Bipolaris sorokiniana ND90Pr]	131	9e-29
CtaTrans2684	222	XP_002525039	beta-fructofuranosidase, putative [Ricinus communis]_x0001_beta-fructofuranosidase, putative [Ricinus communis]	110	1e-22
CtaTrans2686	4271	XP_002272901	PREDICTED: uncharacterized protein LOC100260315 [Vitis vinifera]	1581	0
CtaTrans2688	1145	XP_002273421	PREDICTED: peptidyl-prolyl cis-trans isomerase CYP20-3, chloroplastic-like isoform 1 [Vitis vinifera]_x0001_unnamed protein product [Vitis vinifera]	388	1e-105
CtaTrans2690	261	AAR92239	At4g29390 [Arabidopsis thaliana]_x0001_At4g29390 [Arabidopsis thaliana]	140	1e-31
CtaTrans2692	450	CAN78774	hypothetical protein VITISV_001219 [Vitis vinifera]	45.4	9e-07
CtaTrans2693	247	EOA17888	hypothetical protein CARUB_v10006297mg [Capsella rubella]	144	1e-32
CtaTrans2695	1337	XP_002523768	ATP-dependent Clp protease proteolytic subunit, putative [Ricinus communis]_x0001_ATP-dependent Clp protease proteolytic subunit, putative [Ricinus communis]	397	1e-108
CtaTrans2696	638	CBI40219	unnamed protein product [Vitis vinifera]	69.7	6e-10
CtaTrans2697	639	EOY33642	Vacuolar protein sorting-associated protein 41 isoform 3 [Theobroma cacao]	342	6e-92
CtaTrans2698	1916	XP_002280724	PREDICTED: uncharacterized protein LOC100255804 [Vitis vinifera]_x0001_unnamed protein product [Vitis vinifera]	829	0
CtaTrans2702	1615	XP_002266427	PREDICTED: transcription factor AS1 [Vitis vinifera]	639	0
CtaTrans2705	223	AAF99786	T2E6.5 [Arabidopsis thaliana]	150	1e-34
CtaTrans2708	1104	XP_003632037	PREDICTED: uncharacterized protein LOC100250260 isoform 1 [Vitis vinifera]_x0001_PREDICTED: uncharacterized protein LOC100250260 isoform 2 [Vitis vinifera]	172	1e-40
CtaTrans2710	233	NP_200377	DEK domain-containing chromatin associated protein [Arabidopsis thaliana]_x0001_DEK domain-containing chromatin associated protein [Arabidopsis thaliana]	154	1e-35
CtaTrans2713	358	XP_003395091	PREDICTED: alcohol dehydrogenase class-3-like [Bombus terrestris]	195	5e-48
CtaTrans2715	302	YP_002302317	ATP synthase F0 subunit 6 [Abispa ephippium]_x0001_ATP synthase F0 subunit 6 [Abispa ephippium]	70.1	2e-10
CtaTrans2717	347	XP_004240873	PREDICTED: potassium transporter 2-like [Solanum lycopersicum]	227	9e-58
CtaTrans2720	383	EME48396	hypothetical protein DOTSEDRAFT_39766 [Dothistroma septosporum NZE10]	189	2e-46
CtaTrans2722	229	XP_003003937	alpha-glucuronidase [Verticillium albo-atrum VaMs.102]_x0001_alpha-glucuronidase [Verticillium alfalfae VaMs.102]	113	2e-23
CtaTrans2723	1693	XP_002263645	PREDICTED: uncharacterized protein LOC100261626 [Vitis vinifera]_x0001_unnamed protein product [Vitis vinifera]	579	1e-162
CtaTrans2724	202	EGI64019	WD repeat-containing protein 75 [Acromyrmex echinatior]	70.1	2e-10
CtaTrans2725	1265	XP_002882606	hypothetical protein ARALYDRAFT_478226 [Arabidopsis lyrata subsp. lyrata]_x0001_hypothetical protein ARALYDRAFT_478226 [Arabidopsis lyrata subsp. lyrata]	132	2e-28
CtaTrans2726	1518	XP_003604159	NAD(P)H-quinone oxidoreductase subunit H [Medicago truncatula]_x0001_NAD(P)H-quinone oxidoreductase subunit H [Medicago truncatula]	337	1e-173
CtaTrans2730	498	XP_003150074	hypothetical protein LOAG_14531 [Loa loa]	63.9	2e-08
CtaTrans2732	277	EOA83821	hypothetical protein SETTUDRAFT_172445 [Setosphaeria turcica Et28A]	151	6e-35
CtaTrans2735	576	EMJ01722	hypothetical protein PRUPE_ppa009421mg [Prunus persica]	201	9e-50
CtaTrans2736	761	XP_004253121	PREDICTED: uncharacterized protein LOC101249163 [Solanum lycopersicum]	157	2e-36
CtaTrans2737	1508	XP_002283531	PREDICTED: uncharacterized transporter lpg1691-like [Vitis vinifera]	748	0
CtaTrans2738	326	AAD10949	ankyrin repeat-containing protein 2 [Arabidopsis thaliana]	213	2e-53
CtaTrans2740	261	XP_004232638	PREDICTED: proteasome subunit alpha type-4-like isoform 1 [Solanum lycopersicum]	119	3e-25
CtaTrans2745	241	NP_566230	uncharacterized protein [Arabidopsis thaliana]_x0001_unknown protein [Arabidopsis thaliana]_x0001_unknown protein [Arabidopsis thaliana]_x0001_Unknown protein [Arabidopsis thaliana]_x0001_unknown protein [Arabidopsis thaliana]_x0001_unknown protein [Arabidopsis thaliana]_x0001_uncharacterized protein AT3G04550 [Arabidopsis thaliana]	137	1e-30
CtaTrans2748	796	XP_004252596	PREDICTED: probable glutathione peroxidase 8-like [Solanum lycopersicum]	300	4e-79
CtaTrans2749	894	AEN02470	oxygen-evolving enhancer protein [Camellia sinensis]	261	3e-67
CtaTrans2752	653	AAB02006	epoxide hydrolase [Nicotiana tabacum]	285	5e-75
CtaTrans2754	1322	XP_003704750	PREDICTED: peroxisomal N(1)-acetyl-spermine/spermidine oxidase-like [Megachile rotundata]	295	2e-77
CtaTrans2755	215	EOA26545	hypothetical protein CARUB_v10022603mg [Capsella rubella]	147	2e-33
CtaTrans2756	1250	CBI22765	unnamed protein product [Vitis vinifera]	567	1e-159
CtaTrans2758	728	XP_002268068	PREDICTED: probable E3 ubiquitin-protein ligase ARI8-like [Vitis vinifera]	255	1e-65
CtaTrans2761	698	EJW01898	hypothetical protein EDEG_00328 [Edhazardia aedis USNM 41457]	82	1e-13
CtaTrans2763	377	XP_004242990	PREDICTED: pentatricopeptide repeat-containing protein At4g30700-like [Solanum lycopersicum]	195	5e-48
CtaTrans2764	376	XP_004487169	PREDICTED: uncharacterized protein LOC101503983 [Cicer arietinum]	78.6	7e-13
CtaTrans2766	594	XP_002269288	PREDICTED: disease resistance protein At4g27190-like [Vitis vinifera]	127	1e-27
CtaTrans2768	3866	XP_002284415	PREDICTED: putative pre-mRNA-splicing factor ATP-dependent RNA helicase DHX16-like [Vitis vinifera]	1811	0
CtaTrans2769	2281	EOY12233	SWIB/MDM2 domain superfamily protein [Theobroma cacao]	114	4e-35
CtaTrans2770	2389	XP_002279073	PREDICTED: uncharacterized protein LOC100247382 [Vitis vinifera]	959	0
CtaTrans2771	526	XP_004143267	PREDICTED: transcription factor TCP11-like [Cucumis sativus]	139	3e-31
CtaTrans2774	1969	XP_002278930	PREDICTED: probable polygalacturonase [Vitis vinifera]	815	0
CtaTrans2776	678	XP_004235915	PREDICTED: uncharacterized protein LOC101263891 [Solanum lycopersicum]	312	6e-83
CtaTrans2778	1101	XP_002264719	PREDICTED: acyl-CoA-binding domain-containing protein 4 [Vitis vinifera]_x0001_unnamed protein product [Vitis vinifera]	430	1e-118
CtaTrans2779	608	CBI18661	unnamed protein product [Vitis vinifera]	159	6e-37
CtaTrans2780	480	XP_002277859	PREDICTED: tropinone reductase homolog At1g07440 [Vitis vinifera]	139	4e-31
CtaTrans2782	1949	AGJ76609	protein phosphatase 2C [Ilex paraguariensis]	546	1e-153
CtaTrans2783	242	XP_002285287	PREDICTED: casein kinase I isoform delta-like isoform 1 [Vitis vinifera]_x0001_unnamed protein product [Vitis vinifera]	152	4e-35
CtaTrans2784	2258	EOX96163	Beige-related and WD-40 repeat-containing protein isoform 2 [Theobroma cacao]	1170	0
CtaTrans2786	403	NP_197697	calcium sensing receptor [Arabidopsis thaliana]_x0001_RecName: Full=Calcium sensing receptor, chloroplastic; AltName: Full=Sulfurtransferase 3; Short=AtStr3; Flags: Precursor_x0001_unnamed protein product [Arabidopsis thaliana]_x0001_unknown protein [Arabidopsis thaliana]_x0001_unknown protein [Arabidopsis thaliana]_x0001_unknown protein [Arabidopsis thaliana]_x0001_extracellular calcium sensing …	196	2e-48
CtaTrans2789	281	NP_200619	chaperone binding / ATPase activator [Arabidopsis thaliana]_x0001_AT5g58110/k21l19_90 [Arabidopsis thaliana]_x0001_unnamed protein product [Arabidopsis thaliana]_x0001_AT5g58110/k21l19_90 [Arabidopsis thaliana]_x0001_chaperone binding / ATPase activator [Arabidopsis thaliana]	162	3e-38
CtaTrans2790	1137	NP_568483	TRAF-like family protein [Arabidopsis thaliana]_x0001_unknown protein [Arabidopsis thaliana]_x0001_F9D12.8 gene product [Arabidopsis thaliana]_x0001_unknown protein [Arabidopsis thaliana]_x0001_TRAF-like family protein [Arabidopsis thaliana]	694	0
CtaTrans2791	401	EPS68200	hypothetical protein M569_06571 [Genlisea aurea]	107	1e-21
CtaTrans2792	355	XP_002280858	PREDICTED: lysosomal alpha-mannosidase [Vitis vinifera]_x0001_unnamed protein product [Vitis vinifera]	220	1e-55
CtaTrans2793	214	AAB16855	pyruvate decarboxylase [Arabidopsis thaliana]	105	4e-21
CtaTrans2794	561	XP_002281062	PREDICTED: uncharacterized protein LOC100257802 [Vitis vinifera]_x0001_unnamed protein product [Vitis vinifera]	124	1e-26
CtaTrans2800	612	EOY24267	Uncharacterized protein isoform 4 [Theobroma cacao]	117	2e-24
CtaTrans2801	1539	ADZ24704	arogenate dehydrogenase 1 [Solanum pennellii]	490	1e-136
CtaTrans2804	335	XP_001940889	pantothenate transporter liz1 [Pyrenophora tritici-repentis Pt-1C-BFP]_x0001_pantothenate transporter liz1 [Pyrenophora tritici-repentis Pt-1C-BFP]	214	6e-54
CtaTrans2805	211	NP_191589	RWD domain-containing protein [Arabidopsis thaliana]_x0001_RING finger family protein [Arabidopsis thaliana]_x0001_RWD domain-containing protein [Arabidopsis thaliana]	132	4e-29
CtaTrans2806	1381	XP_002265807	PREDICTED: urease accessory protein UreF-like isoform 1 [Vitis vinifera]	377	1e-102
CtaTrans2808	1589	XP_002532456	RNA binding protein, putative [Ricinus communis]_x0001_RNA binding protein, putative [Ricinus communis]	402	1e-109
CtaTrans2809	1817	CBI16448	unnamed protein product [Vitis vinifera]	943	0
CtaTrans2811	1503	XP_002265998	PREDICTED: pre-mRNA-splicing factor SF2-like isoform 1 [Vitis vinifera]_x0001_PREDICTED: pre-mRNA-splicing factor SF2-like isoform 2 [Vitis vinifera]	165	3e-38
CtaTrans2817	289	CAN70311	hypothetical protein VITISV_022886 [Vitis vinifera]	72	6e-11
CtaTrans2819	923	XP_002284260	PREDICTED: uncharacterized protein LOC100245798 [Vitis vinifera]	410	1e-112
CtaTrans2824	957	CBI26119	unnamed protein product [Vitis vinifera]	267	4e-69
CtaTrans2825	709	XP_002275536	PREDICTED: uncharacterized protein LOC100245550 [Vitis vinifera]	158	1e-36
CtaTrans2827	519	NP_973907	T-complex protein 1 subunit epsilon [Arabidopsis thaliana]_x0001_T-complex protein 1 subunit epsilon [Arabidopsis thaliana]	348	3e-94
CtaTrans2829	904	XP_002275012	PREDICTED: diaminopimelate decarboxylase 2, chloroplastic-like [Vitis vinifera]	270	3e-70
CtaTrans2831	246	NP_195137	polyadenylate-binding protein 2 [Arabidopsis thaliana]_x0001_RecName: Full=Polyadenylate-binding protein 2; Short=PABP-2; Short=Poly(A)-binding protein 2_x0001_poly(A)-binding protein [Arabidopsis thaliana]_x0001_poly(A)-binding protein [Arabidopsis thaliana]_x0001_poly(A)-binding protein [Arabidopsis thaliana]_x0001_putative polyadenylate-binding protein 2 (PABP2) [Arabidopsis thaliana]_x0001_po…	169	3e-40
CtaTrans2833	839	XP_002524621	inorganic phosphate transporter, putative [Ricinus communis]_x0001_inorganic phosphate transporter, putative [Ricinus communis]	506	1e-141
CtaTrans2836	497	EOY31831	Uncharacterized protein TCM_039106 [Theobroma cacao]	55.1	8e-06
CtaTrans2838	358	NP_001031812	putative cinnamyl alcohol dehydrogenase 9 [Arabidopsis thaliana]_x0001_putative cinnamyl alcohol dehydrogenase 9 [Arabidopsis thaliana]	233	1e-59
CtaTrans2840	234	NP_182095	40S ribosomal protein S27-1 [Arabidopsis thaliana]_x0001_RecName: Full=40S ribosomal protein S27-1_x0001_putative ribosomal protein S27 [Arabidopsis thaliana]_x0001_putative ribosomal protein S27 [Arabidopsis thaliana]_x0001_putative ribosomal protein S27 [Arabidopsis thaliana]_x0001_putative ribosomal protein S27 [Arabidopsis thaliana]_x0001_putative ribosomal protein S27 [Arabidopsis thaliana]_…	141	6e-32
CtaTrans2841	200	BAA22374	Mei2-like protein [Arabidopsis thaliana]_x0001_Mei2-like protein [Arabidopsis thaliana]	134	1e-29
CtaTrans2844	402	XP_002280971	PREDICTED: uncharacterized protein LOC100268019 [Vitis vinifera]	179	3e-43
CtaTrans2847	839	XP_002272924	PREDICTED: uncharacterized protein LOC100252747 [Vitis vinifera]	255	1e-65
CtaTrans2848	445	EOA91275	hypothetical protein SETTUDRAFT_132758 [Setosphaeria turcica Et28A]	211	6e-53
CtaTrans2850	352	CBI15641	unnamed protein product [Vitis vinifera]	82.8	1e-20
CtaTrans2851	288	EHY60777	V-type proton ATPase subunit B [Exophiala dermatitidis NIH/UT8656]	97.8	1e-18
CtaTrans2852	311	CAF92698	unnamed protein product [Tetraodon nigroviridis]	55.8	5e-06
CtaTrans2853	295	XP_004290489	PREDICTED: peroxidase 12-like [Fragaria vesca subsp. vesca]	86.7	2e-15
CtaTrans2854	1140	XP_004241189	PREDICTED: uncharacterized protein LOC101263618 [Solanum lycopersicum]	256	1e-65
CtaTrans2857	2203	CBI31844	unnamed protein product [Vitis vinifera]	503	1e-140
CtaTrans2860	383	ACI05900	kinase-like protein pac.x.5.14 [Platanus x acerifolia]	181	6e-44
CtaTrans2861	1136	EMJ27950	hypothetical protein PRUPE_ppa018923mg [Prunus persica]	242	2e-61
CtaTrans2862	892	AGQ04252	WRKY transcription factor 57.2 [Jatropha curcas]	168	2e-39
CtaTrans2864	670	XP_002270733	PREDICTED: protein EARLY FLOWERING 4 [Vitis vinifera]_x0001_unnamed protein product [Vitis vinifera]	141	2e-31
CtaTrans2866	1388	EOY10822	Uncharacterized protein isoform 1 [Theobroma cacao]	293	1e-101
CtaTrans2867	304	NP_200377	DEK domain-containing chromatin associated protein [Arabidopsis thaliana]_x0001_DEK domain-containing chromatin associated protein [Arabidopsis thaliana]	184	7e-45
CtaTrans2869	1285	XP_004239201	PREDICTED: probable inactive leucine-rich repeat receptor-like protein kinase At1g66830-like [Solanum lycopersicum]	591	1e-166
CtaTrans2871	777	XP_002312177	predicted protein [Populus trichocarpa]_x0001_predicted protein [Populus trichocarpa]	148	5e-39
CtaTrans2875	222	XP_002879090	sec23/sec24 transport family protein [Arabidopsis lyrata subsp. lyrata]_x0001_sec23/sec24 transport family protein [Arabidopsis lyrata subsp. lyrata]	146	2e-33
CtaTrans2876	234	EEH44392	phosphoglucomutase [Paracoccidioides brasiliensis Pb18]	143	2e-32
CtaTrans2877	439	XP_004508166	PREDICTED: acetate/butyrate--CoA ligase AAE7, peroxisomal-like [Cicer arietinum]	135	3e-30
CtaTrans2878	574	EMJ04273	hypothetical protein PRUPE_ppa023544mg, partial [Prunus persica]	64.3	2e-08
CtaTrans2879	296	XP_002513484	extensin, proline-rich protein, putative [Ricinus communis]_x0001_extensin, proline-rich protein, putative [Ricinus communis]	106	2e-21
CtaTrans2881	209	XP_003839162	hypothetical protein LEMA_P028350.1 [Leptosphaeria maculans JN3]_x0001_hypothetical protein LEMA_P028350.1 [Leptosphaeria maculans JN3]	92.8	3e-17
CtaTrans2882	741	BAN21224	succinyl-coa synthetase beta chain [Riptortus pedestris]	380	1e-103
CtaTrans2884	323	EFX01717	phosphoglycerate kinase [Grosmannia clavigera kw1407]	178	5e-43
CtaTrans2888	316	EMD90210	hypothetical protein COCHEDRAFT_1139297 [Bipolaris maydis C5]_x0001_hypothetical protein COCC4DRAFT_69067 [Bipolaris maydis ATCC 48331]	153	2e-35
CtaTrans2889	236	EGI69522	Proteasome subunit alpha type-4 [Acromyrmex echinatior]	98.6	6e-19
CtaTrans2896	213	EMC94819	hypothetical protein BAUCODRAFT_73523 [Baudoinia compniacensis UAMH 10762]	148	7e-34
CtaTrans2897	553	EOA90532	hypothetical protein SETTUDRAFT_167352 [Setosphaeria turcica Et28A]	277	9e-73
CtaTrans2900	1967	XP_004145008	PREDICTED: MLO-like protein 1-like [Cucumis sativus]_x0001_PREDICTED: MLO-like protein 1-like [Cucumis sativus]_x0001_PREDICTED: MLO-like protein 1-like [Cucumis sativus]	798	0
CtaTrans2905	584	CBI17500	unnamed protein product [Vitis vinifera]	379	1e-103
CtaTrans2906	2479	XP_002273268	PREDICTED: uncharacterized protein LOC100243518 [Vitis vinifera]	765	0
CtaTrans2907	279	EGO54784	hypothetical protein NEUTE1DRAFT_96229 [Neurospora tetrasperma FGSC 2508]_x0001_hypothetical protein NEUTE2DRAFT_122378 [Neurospora tetrasperma FGSC 2509]	66.2	3e-09
CtaTrans2910	1842	XP_004309474	PREDICTED: putative disease resistance protein At4g19050-like [Fragaria vesca subsp. vesca]	422	1e-115
CtaTrans2911	2081	XP_003633414	PREDICTED: UPF0420 protein C16orf58 homolog [Vitis vinifera]_x0001_unnamed protein product [Vitis vinifera]	765	0
CtaTrans2915	200	XP_001802775	hypothetical protein SNOG_12554 [Phaeosphaeria nodorum SN15]_x0001_hypothetical protein SNOG_12554 [Phaeosphaeria nodorum SN15]	120	2e-25
CtaTrans2916	997	ACJ54281	lipoxygenase [Camellia sinensis]	523	1e-146
CtaTrans2917	2005	XP_004229347	PREDICTED: uncharacterized protein LOC101250440 [Solanum lycopersicum]	424	1e-116
CtaTrans2918	810	CBI33730	unnamed protein product [Vitis vinifera]	481	1e-134
CtaTrans2919	2202	XP_002529832	electron carrier, putative [Ricinus communis]_x0001_electron carrier, putative [Ricinus communis]	977	0
CtaTrans2921	952	EMJ23919	hypothetical protein PRUPE_ppa008705mg [Prunus persica]	62.4	2e-07
CtaTrans2922	938	XP_002318185	predicted protein [Populus trichocarpa]_x0001_predicted protein [Populus trichocarpa]	420	1e-142
CtaTrans2933	775	XP_002275886	PREDICTED: receptor-like serine/threonine-protein kinase ALE2-like [Vitis vinifera]	229	5e-58
CtaTrans2934	230	BAD89984	mutant protein of GST-like protein [Arabidopsis thaliana]	117	1e-24
CtaTrans2938	2393	XP_002282161	PREDICTED: 3beta-hydroxysteroid-dehydrogenase/decarboxylase isoform 2-like [Vitis vinifera]	894	0
CtaTrans2940	1544	XP_002298793	predicted protein [Populus trichocarpa]_x0001_predicted protein [Populus trichocarpa]	117	1e-23
CtaTrans2944	670	EMJ25537	hypothetical protein PRUPE_ppa020639mg, partial [Prunus persica]	62	1e-07
CtaTrans2945	459	EMF17397	60S ribosomal protein L5 [Mycosphaerella populorum SO2202]	273	1e-71
CtaTrans2947	1056	XP_002276253	PREDICTED: uncharacterized protein LOC100254146 [Vitis vinifera]	359	7e-97
CtaTrans2948	557	EIW71223	hypothetical protein TREMEDRAFT_37642 [Tremella mesenterica DSM 1558]	320	9e-86
CtaTrans2950	461	EHY61208	beta-mannosidase [Exophiala dermatitidis NIH/UT8656]	85.1	7e-15
CtaTrans2951	1549	EMJ10556	hypothetical protein PRUPE_ppa008674mg [Prunus persica]	552	1e-154
CtaTrans2952	682	EMT20660	V-type proton ATPase subunit B 2 [Aegilops tauschii]	386	1e-105
CtaTrans2954	768	XP_004242030	PREDICTED: uncharacterized protein LOC101261721 isoform 1 [Solanum lycopersicum]	179	6e-43
CtaTrans2955	218	BAB09453	DNA repair protein-like [Arabidopsis thaliana]	132	5e-29
CtaTrans2956	765	XP_002265221	PREDICTED: uncharacterized protein LOC100263414 [Vitis vinifera]	169	8e-40
CtaTrans2957	679	XP_002285800	PREDICTED: purine efflux pump PbuE [Vitis vinifera]_x0001_unnamed protein product [Vitis vinifera]	372	1e-101
CtaTrans2959	1183	CAN79130	hypothetical protein VITISV_029207 [Vitis vinifera]	62.8	7e-18
CtaTrans2963	2108	XP_002271327	PREDICTED: WD repeat-containing protein 43-like [Vitis vinifera]_x0001_unnamed protein product [Vitis vinifera]	858	0
CtaTrans2964	934	EOA37470	hypothetical protein CARUB_v10011592mg [Capsella rubella]	125	2e-26
CtaTrans2965	2369	CAN62394	hypothetical protein VITISV_021305 [Vitis vinifera]	700	0
CtaTrans2966	285	XP_568133	CAT1 catalase [Cryptococcus neoformans var. neoformans JEC21]_x0001_CAT1 catalase, putative [Cryptococcus neoformans var. neoformans JEC21]	147	1e-33
CtaTrans2967	724	EHY59642	hypothetical protein HMPREF1120_07627 [Exophiala dermatitidis NIH/UT8656]	142	9e-32
CtaTrans2969	803	NP_197117	40S ribosomal protein S7-3 [Arabidopsis thaliana]_x0001_RecName: Full=40S ribosomal protein S7-3_x0001_40S ribosomal protein S7-like [Arabidopsis thaliana]_x0001_At5g16130 [Arabidopsis thaliana]_x0001_40S ribosomal protein S7-like [Arabidopsis thaliana]_x0001_40S ribosomal protein S7-3 [Arabidopsis thaliana]	375	1e-102
CtaTrans2970	1642	EOX94185	Uncharacterized protein TCM_003618 [Theobroma cacao]	429	1e-117
CtaTrans2972	925	XP_003631608	PREDICTED: proline-rich receptor-like protein kinase PERK7-like [Vitis vinifera]	322	1e-85
CtaTrans2974	1890	XP_003631841	PREDICTED: glutamate receptor 2.8-like [Vitis vinifera]	618	1e-174
CtaTrans2976	1461	EOX97559	Ataxia telangiectasia-mutated and RAD3-related [Theobroma cacao]	910	0
CtaTrans2977	464	CAN81539	hypothetical protein VITISV_026340 [Vitis vinifera]	136	2e-30
CtaTrans2980	613	XP_002280548	PREDICTED: CMP-sialic acid transporter [Vitis vinifera]_x0001_unnamed protein product [Vitis vinifera]	342	3e-92
CtaTrans2981	1270	CAN67349	hypothetical protein VITISV_018089 [Vitis vinifera]	572	1e-160
CtaTrans2982	230	CAN68507	hypothetical protein VITISV_011339 [Vitis vinifera]	76.3	3e-12
CtaTrans2983	496	XP_002315129	predicted protein [Populus trichocarpa]_x0001_predicted protein [Populus trichocarpa]	134	1e-29
CtaTrans2984	1480	XP_002278553	PREDICTED: uncharacterized protein LOC100253518 isoform 1 [Vitis vinifera]_x0001_PREDICTED: uncharacterized protein LOC100253518 isoform 2 [Vitis vinifera]	206	2e-50
CtaTrans2985	3382	XP_003614382	hypothetical protein MTR_5g050970 [Medicago truncatula]_x0001_hypothetical protein MTR_5g050970 [Medicago truncatula]	436	0
CtaTrans2986	339	EMC97370	hypothetical protein BAUCODRAFT_147463 [Baudoinia compniacensis UAMH 10762]	148	5e-34
CtaTrans2988	277	XP_001945158	PREDICTED: plasma membrane calcium-transporting ATPase 3-like isoform 1 [Acyrthosiphon pisum]	180	2e-43
CtaTrans2991	1021	EGY16635	GCY protein [Verticillium dahliae VdLs.17]	484	1e-134
CtaTrans2993	1405	XP_002272746	PREDICTED: uncharacterized protein LOC100245276 [Vitis vinifera]	417	1e-114
CtaTrans2995	1529	XP_002280766	PREDICTED: probable sulfate transporter 3.3-like [Vitis vinifera]	814	0
CtaTrans2996	1289	AAA35578	ATPase [Homo sapiens]	815	0
CtaTrans3000	393	XP_004246662	PREDICTED: putative serine/threonine-protein kinase-like [Solanum lycopersicum]	94.7	9e-18
CtaTrans3001	1516	XP_004229897	PREDICTED: G-type lectin S-receptor-like serine/threonine-protein kinase SD2-2-like [Solanum lycopersicum]	509	1e-141
CtaTrans3004	1420	XP_002329053	predicted protein [Populus trichocarpa]_x0001_predicted protein [Populus trichocarpa]	428	1e-117
CtaTrans3005	1389	EOY20679	U-box domain-containing protein 19, putative [Theobroma cacao]	644	0
CtaTrans3007	733	AFH77952	neutral/alkaline invertase [Manihot esculenta]	386	1e-105
CtaTrans3008	570	EOX94387	Ypt/Rab-GAP domain of gyp1p superfamily protein isoform 4 [Theobroma cacao]	218	7e-55
CtaTrans3009	486	XP_002327789	predicted protein [Populus trichocarpa]_x0001_predicted protein [Populus trichocarpa]	178	5e-43
CtaTrans3011	851	CBI37746	unnamed protein product [Vitis vinifera]	153	5e-35
CtaTrans3012	1091	XP_002265120	PREDICTED: uncharacterized protein LOC100267906 [Vitis vinifera]_x0001_unnamed protein product [Vitis vinifera]	375	1e-101
CtaTrans3013	382	EOA89443	hypothetical protein SETTUDRAFT_147920 [Setosphaeria turcica Et28A]	181	7e-44
CtaTrans3014	226	AAL07057	putative eukaryotic translation initiation factor 5 [Arabidopsis thaliana]	149	3e-34
CtaTrans3016	968	XP_002264130	PREDICTED: pentatricopeptide repeat-containing protein At4g13650-like [Vitis vinifera]	411	1e-112
CtaTrans3018	488	XP_002276672	PREDICTED: putative DUF21 domain-containing protein At1g03270 [Vitis vinifera]	128	7e-28
CtaTrans3019	300	AAC39509	putative aldehyde oxidase [Arabidopsis thaliana]	201	5e-50
CtaTrans3022	3441	CBI17106	unnamed protein product [Vitis vinifera]	1298	0
CtaTrans3023	905	XP_002511496	HIPL1 protein precursor, putative [Ricinus communis]_x0001_HIPL1 protein precursor, putative [Ricinus communis]	506	1e-141
CtaTrans3024	924	EOY34596	CCT motif family protein isoform 2, partial [Theobroma cacao]	248	2e-63
CtaTrans3026	738	AEI87114	CC-NBS-LRR resistance-like protein [Beta vulgaris subsp. vulgaris]	169	9e-40
CtaTrans3027	986	EOY04279	Non-LTR retroelement reverse transcriptase-like [Theobroma cacao]	107	6e-21
CtaTrans3030	593	CBI21723	unnamed protein product [Vitis vinifera]	211	7e-53
CtaTrans3032	590	EOY23098	Retrotransposon, unclassified-like protein [Theobroma cacao]	146	4e-33
CtaTrans3033	745	XP_003632032	PREDICTED: uncharacterized protein LOC100264925 [Vitis vinifera]	461	1e-128
CtaTrans3035	968	EMJ01513	hypothetical protein PRUPE_ppa001251mg [Prunus persica]	312	1e-82
CtaTrans3036	577	XP_003527750	PREDICTED: probable ADP,ATP carrier protein At5g56450-like [Glycine max]	203	2e-50
CtaTrans3037	1202	ABN12047	putative succinate-CoA ligase, GDP-forming, alpha subunit [Maconellicoccus hirsutus]	498	1e-138
CtaTrans3039	202	EGX52857	hypothetical protein AOL_s00007g193 [Arthrobotrys oligospora ATCC 24927]	77	2e-12
CtaTrans3040	827	CBI37481	unnamed protein product [Vitis vinifera]	281	1e-73
CtaTrans3042	257	EOA15418	hypothetical protein CARUB_v10007648mg [Capsella rubella]	169	2e-40
CtaTrans3043	816	EOY04686	Uncharacterized protein isoform 1 [Theobroma cacao]_x0001_Uncharacterized protein isoform 1 [Theobroma cacao]_x0001_Uncharacterized protein isoform 1 [Theobroma cacao]_x0001_Uncharacterized protein isoform 1 [Theobroma cacao]	97.4	9e-44
CtaTrans3045	281	XP_004148032	PREDICTED: RNA-binding protein Musashi homolog 1-like [Cucumis sativus]_x0001_PREDICTED: RNA-binding protein Musashi homolog 1-like [Cucumis sativus]	67	2e-09
CtaTrans3050	310	XP_001937037	hypothetical protein PTRG_06704 [Pyrenophora tritici-repentis Pt-1C-BFP]_x0001_hypothetical protein PTRG_06704 [Pyrenophora tritici-repentis Pt-1C-BFP]	138	5e-31
CtaTrans3051	2108	XP_004253110	PREDICTED: UDP-galactose transporter 2-like [Solanum lycopersicum]	319	3e-84
CtaTrans3054	239	EOA36177	hypothetical protein CARUB_v10010042mg [Capsella rubella]	112	3e-23
CtaTrans3055	227	XP_004302520	PREDICTED: acid phosphatase 1-like [Fragaria vesca subsp. vesca]	58.9	6e-07
CtaTrans3057	1065	ACH87175	glutathione S-transferase [Camellia sinensis]	402	1e-109
CtaTrans3058	889	AFO68782	floral-binding protein 9, partial [Nyssa sylvatica]	300	4e-79
CtaTrans3059	376	NP_201236	arabinogalactan protein 1 [Arabidopsis thaliana]_x0001_RecName: Full=Classical arabinogalactan protein 1; Flags: Precursor_x0001_arabinogalactan-protein [Arabidopsis thaliana]_x0001_arabinogalactan-protein [Arabidopsis thaliana]_x0001_arabinogalactan protein 1 [Arabidopsis thaliana]	224	6e-57
CtaTrans3062	227	EFR27339	hypothetical protein AND_06021 [Anopheles darlingi]	56.2	4e-06
CtaTrans3063	1178	XP_004145664	PREDICTED: protein transport protein Sec61 subunit gamma-like isoform 1 [Cucumis sativus]_x0001_PREDICTED: protein transport protein Sec61 subunit gamma-like isoform 2 [Cucumis sativus]_x0001_PREDICTED: protein transport protein Sec61 subunit gamma-like isoform 1 [Cucumis sativus]_x0001_PREDICTED: protein transport protein Sec61 subunit gamma-like isoform 2 [Cucumis sativus]	139	2e-30
CtaTrans3066	213	BAB01182	protein kinase-like protein [Arabidopsis thaliana]	142	5e-32
CtaTrans3067	287	XP_004491996	PREDICTED: aldo-keto reductase family 4 member C9-like [Cicer arietinum]	109	3e-22
CtaTrans3069	702	ACV92021	WRKY transcription factor 19 [(Populus tomentosa x P. bolleana) x P. tomentosa]	251	2e-64
CtaTrans3070	251	AEE62990	unknown [Dendroctonus ponderosae]_x0001_hypothetical protein YQE_07159, partial [Dendroctonus ponderosae]	162	3e-38
CtaTrans3072	2461	CBI39535	unnamed protein product [Vitis vinifera]	934	0
CtaTrans3073	1121	XP_002283530	PREDICTED: expansin-A4 [Vitis vinifera]	505	1e-140
CtaTrans3074	483	ADF66694	CG1468 [Drosophila melanogaster]	81.3	1e-13
CtaTrans3075	1934	EMJ15116	hypothetical protein PRUPE_ppa005973mg [Prunus persica]	752	0
CtaTrans3076	837	XP_002274899	PREDICTED: F-box/kelch-repeat protein SKIP11-like [Vitis vinifera]	301	1e-79
CtaTrans3078	630	XP_004249758	PREDICTED: DNA-directed RNA polymerase I subunit rpa1-like [Solanum lycopersicum]	182	7e-44
CtaTrans3079	299	EMC99353	hypothetical protein BAUCODRAFT_573687 [Baudoinia compniacensis UAMH 10762]	178	5e-43
CtaTrans3080	323	XP_001599215	PREDICTED: multidrug resistance-associated protein 4-like, partial [Nasonia vitripennis]	147	9e-34
CtaTrans3081	1683	XP_004229042	PREDICTED: Pyruvate dehydrogenase (acetyl-transferring) kinase, mitochondrial-like [Solanum lycopersicum]	654	0
CtaTrans3083	1875	XP_002269574	PREDICTED: uncharacterized protein LOC100250322 [Vitis vinifera]	553	1e-155
CtaTrans3085	1126	CBI32242	unnamed protein product [Vitis vinifera]	375	1e-101
CtaTrans3086	971	XP_002282406	PREDICTED: uncharacterized protein LOC100259756 isoform 1 [Vitis vinifera]_x0001_unnamed protein product [Vitis vinifera]	267	3e-69
CtaTrans3087	436	XP_004289637	PREDICTED: uncharacterized protein LOC101312296 [Fragaria vesca subsp. vesca]	213	2e-53
CtaTrans3088	231	CBI28357	unnamed protein product [Vitis vinifera]	149	2e-34
CtaTrans3096	541	XP_004241578	PREDICTED: probable methyltransferase PMT2-like [Solanum lycopersicum]	322	2e-86
CtaTrans3101	1061	CBI37062	unnamed protein product [Vitis vinifera]	89.4	7e-20
CtaTrans3102	1186	XP_002315404	predicted protein [Populus trichocarpa]_x0001_predicted protein [Populus trichocarpa]	421	1e-115
CtaTrans3104	541	XP_003523384	PREDICTED: subtilisin-like protease-like [Glycine max]	103	2e-20
CtaTrans3105	1667	XP_002277003	PREDICTED: glucan endo-1,3-beta-glucosidase 8 [Vitis vinifera]_x0001_hypothetical protein VITISV_041708 [Vitis vinifera]_x0001_unnamed protein product [Vitis vinifera]	768	0
CtaTrans3107	2005	ADI87417	fructokinase-like protein 1 [Gossypium hirsutum]	742	0
CtaTrans3110	587	XP_003637074	Cell wall-associated hydrolase, partial [Medicago truncatula]_x0001_Cell wall-associated hydrolase, partial [Medicago truncatula]	146	4e-33
CtaTrans3114	957	EMJ16128	hypothetical protein PRUPE_ppa002722mg [Prunus persica]	318	2e-84
CtaTrans3119	240	XP_002984005	hypothetical protein SELMODRAFT_423136 [Selaginella moellendorffii]_x0001_hypothetical protein SELMODRAFT_423136 [Selaginella moellendorffii]	67.4	2e-09
CtaTrans3122	298	AFK39898	unknown [Lotus japonicus]	170	2e-40
CtaTrans3124	354	NP_566912	Clp ATPase [Arabidopsis thaliana]_x0001_RecName: Full=Chaperone protein ClpC2, chloroplastic; AltName: Full=ATP-dependent Clp protease ATP-binding subunit ClpC homolog 2; AltName: Full=AtClpC; AltName: Full=Casein lytic proteinase C2; Flags: Precursor_x0001_AtClpC [Arabidopsis thaliana]_x0001_Clp ATPase [Arabidopsis thaliana]	219	2e-55
CtaTrans3125	1170	CBI39364	unnamed protein product [Vitis vinifera]	471	1e-130
CtaTrans3126	370	AEQ37175	xyloglucan endotransglucosylase/hydrolase [Diospyros kaki]	234	5e-60
CtaTrans3127	537	XP_003535882	PREDICTED: tyramine N-feruloyltransferase 4/11-like [Glycine max]	125	5e-27
CtaTrans3128	283	ABQ10200	cysteine protease Cp2 [Actinidia deliciosa]	117	5e-27
CtaTrans3132	1886	EMJ13290	hypothetical protein PRUPE_ppa005063mg [Prunus persica]	688	0
CtaTrans3133	631	XP_004253099	PREDICTED: uncharacterized protein LOC101267881 [Solanum lycopersicum]	229	4e-58
CtaTrans3135	677	XP_002307455	predicted protein [Populus trichocarpa]_x0001_predicted protein [Populus trichocarpa]	216	3e-54
CtaTrans3142	892	XP_002265742	PREDICTED: universal stress protein MJ0531-like isoform 2 [Vitis vinifera]_x0001_unnamed protein product [Vitis vinifera]	263	4e-68
CtaTrans3143	628	XP_002277039	PREDICTED: squamosa promoter-binding-like protein 7-like [Vitis vinifera]	222	6e-56
CtaTrans3145	2186	XP_004246664	PREDICTED: probable catabolite repression protein creC-like [Solanum lycopersicum]	232	4e-58
CtaTrans3146	2119	XP_002266390	PREDICTED: methylmalonate-semialdehyde dehydrogenase [acylating], mitochondrial [Vitis vinifera]_x0001_unnamed protein product [Vitis vinifera]	937	0
CtaTrans3147	202	EHY57069	aspartic-type endopeptidase (OpsB) [Exophiala dermatitidis NIH/UT8656]	81.3	1e-13
CtaTrans3148	425	XP_002275027	PREDICTED: uncharacterized protein LOC100245921 [Vitis vinifera]	167	8e-40
CtaTrans3150	1150	XP_002272631	PREDICTED: uncharacterized protein LOC100256881 isoform 1 [Vitis vinifera]_x0001_unnamed protein product [Vitis vinifera]	310	8e-82
CtaTrans3154	1469	XP_002276231	PREDICTED: zinc transporter 6, chloroplastic [Vitis vinifera]_x0001_unnamed protein product [Vitis vinifera]	514	1e-143
CtaTrans3155	3067	XP_002522255	trehalose-6-phosphate synthase, putative [Ricinus communis]_x0001_trehalose-6-phosphate synthase, putative [Ricinus communis]	1471	0
CtaTrans3156	327	BAB01317	unnamed protein product [Arabidopsis thaliana]	214	6e-54
CtaTrans3158	1834	XP_002269253	PREDICTED: uncharacterized protein LOC100262667 [Vitis vinifera]	848	0
CtaTrans3159	455	XP_002285566	PREDICTED: uncharacterized protein LOC100247768 [Vitis vinifera]	57.8	1e-06
CtaTrans3161	393	XP_001887483	predicted protein [Laccaria bicolor S238N-H82]_x0001_predicted protein [Laccaria bicolor S238N-H82]	62.8	4e-08
CtaTrans3163	667	XP_002326491	predicted protein [Populus trichocarpa]_x0001_predicted protein [Populus trichocarpa]	59.3	8e-07
CtaTrans3164	2494	EOY03855	Transmembrane amino acid transporter family protein isoform 3, partial [Theobroma cacao]_x0001_Transmembrane amino acid transporter family protein isoform 3, partial [Theobroma cacao]	422	1e-115
CtaTrans3166	802	XP_004139318	PREDICTED: NHP2-like protein 1-like [Cucumis sativus]_x0001_PREDICTED: NHP2-like protein 1-like [Cucumis sativus]	243	5e-62
CtaTrans3167	3330	EOX91315	Nbs-lrr resistance protein, putative [Theobroma cacao]	817	0
CtaTrans3168	423	XP_003541613	PREDICTED: protein TRANSPARENT TESTA 1-like [Glycine max]	114	1e-23
CtaTrans3170	1223	XP_002271953	PREDICTED: uncharacterized protein LOC100250168 [Vitis vinifera]_x0001_hypothetical protein VITISV_012441 [Vitis vinifera]_x0001_unnamed protein product [Vitis vinifera]	291	2e-76
CtaTrans3173	329	EOA87324	hypothetical protein SETTUDRAFT_163286 [Setosphaeria turcica Et28A]	105	5e-21
CtaTrans3175	1588	XP_002276380	PREDICTED: protein ETHYLENE INSENSITIVE 3-like [Vitis vinifera]	628	1e-177
CtaTrans3176	306	AEI69673	heme oxygenase 1 [Nicotiana tabacum]	182	2e-44
CtaTrans3177	1127	XP_002282066	PREDICTED: protein RKD2-like [Vitis vinifera]	294	4e-77
CtaTrans3178	200	AAG51250	acetyl-CoA carboxylase, putative, 5' partial; 1-7710 [Arabidopsis thaliana]	135	6e-30
CtaTrans3182	223	AAK11735	starch associated protein R1 [Solanum tuberosum]	98.2	8e-19
CtaTrans3183	2330	XP_002526372	Protein MLO, putative [Ricinus communis]_x0001_Protein MLO, putative [Ricinus communis]	903	0
CtaTrans3184	1226	XP_002266426	PREDICTED: aspartate aminotransferase, mitochondrial-like [Vitis vinifera]_x0001_unnamed protein product [Vitis vinifera]	574	1e-173
CtaTrans3185	1528	EOX93811	F21O3.2 protein [Theobroma cacao]	462	1e-127
CtaTrans3186	354	EMF17553	NAC-domain-containing protein [Mycosphaerella populorum SO2202]	167	8e-40
CtaTrans3187	655	NP_179204	non-symbiotic hemoglobin 1 [Arabidopsis thaliana]_x0001_RecName: Full=Non-symbiotic hemoglobin 1; AltName: Full=ARAth GLB1; Short=Hb1_x0001_Chain A, X-ray Crystallographic Structural Characteristics Of Arabidopsis Hemoglobin I And Their Functional Implications_x0001_Chain B, X-ray Crystallographic Structural Characteristics Of Arabidopsis Hemoglobin I And Their Functional Implications_x0001_class…	318	6e-85
CtaTrans3193	217	AAP55720	Paa2 P-type ATPase [Arabidopsis thaliana]	143	2e-32
CtaTrans3196	340	EPQ09185	Splicing factor, proline- and glutamine-rich [Myotis brandtii]	229	3e-58
CtaTrans3197	428	XP_002266145	PREDICTED: uncharacterized protein LOC100248394 [Vitis vinifera]_x0001_unnamed protein product [Vitis vinifera]	104	1e-20
CtaTrans3199	770	EOD23731	hypothetical protein EMIHUDRAFT_116247 [Emiliania huxleyi CCMP1516]	98.6	2e-18
CtaTrans3200	1797	CBI32873	unnamed protein product [Vitis vinifera]	556	1e-156
CtaTrans3202	2009	CAN77042	hypothetical protein VITISV_036004 [Vitis vinifera]	296	2e-77
CtaTrans3203	233	AAF79519	F21D18.11 [Arabidopsis thaliana]	159	2e-37
CtaTrans3206	1144	EOY18949	Dihydrolipoamide acetyltransferase, long form protein isoform 2 [Theobroma cacao]	583	1e-164
CtaTrans3207	206	XP_001516341	PREDICTED: galactokinase-like [Ornithorhynchus anatinus]	90.9	1e-16
CtaTrans3209	1463	CBI15549	unnamed protein product [Vitis vinifera]	454	1e-125
CtaTrans3211	727	XP_002327846	predicted protein [Populus trichocarpa]_x0001_predicted protein [Populus trichocarpa]	135	9e-30
CtaTrans3213	319	NP_200323	GDP-L-galactose phosphorylase [Arabidopsis thaliana]_x0001_RecName: Full=GDP-L-galactose phosphorylase 2; AltName: Full=Protein VITAMIN C DEFECTIVE 5_x0001_unnamed protein product [Arabidopsis thaliana]_x0001_unknown protein [Arabidopsis thaliana]_x0001_unknown protein [Arabidopsis thaliana]_x0001_GDP-L-galactose phosphorylase [Arabidopsis thaliana]	212	4e-53
CtaTrans3215	1055	XP_004243191	PREDICTED: ubiquitin carboxyl-terminal hydrolase 25-like [Solanum lycopersicum]	529	1e-148
CtaTrans3217	755	CAN67410	hypothetical protein VITISV_025621 [Vitis vinifera]	150	5e-34
CtaTrans3218	227	EMJ08422	hypothetical protein PRUPE_ppa001009mg [Prunus persica]	62	7e-08
CtaTrans3219	320	XP_002519802	conserved hypothetical protein [Ricinus communis]_x0001_conserved hypothetical protein [Ricinus communis]	98.2	2e-33
CtaTrans3221	378	AAB61119	F20P5.8 [Arabidopsis thaliana]	243	1e-62
CtaTrans3223	475	EOY13475	Trichome birefringence-like 41 [Theobroma cacao]	132	5e-29
CtaTrans3226	1368	XP_002267432	PREDICTED: uncharacterized protein LOC100253635 isoform 1 [Vitis vinifera]	734	0
CtaTrans3229	273	XP_002511864	conserved hypothetical protein [Ricinus communis]_x0001_conserved hypothetical protein [Ricinus communis]	77.4	1e-12
CtaTrans3230	2388	EMJ16435	hypothetical protein PRUPE_ppa004347mg [Prunus persica]	947	0
CtaTrans3231	1271	XP_004252989	PREDICTED: uncharacterized protein LOC101260623 [Solanum lycopersicum]	287	6e-75
CtaTrans3233	991	XP_004229720	PREDICTED: dnaJ homolog subfamily C member 17-like [Solanum lycopersicum]	342	8e-92
CtaTrans3234	570	EMJ23850	hypothetical protein PRUPE_ppa008566mg [Prunus persica]	189	3e-46
CtaTrans3235	772	XP_004239199	PREDICTED: U-box domain-containing protein 45-like [Solanum lycopersicum]	239	5e-61
CtaTrans3239	829	AFI61955	polyol transporter [Camellia sinensis]	407	1e-111
CtaTrans3242	3729	XP_002275787	PREDICTED: putative chromatin-remodeling complex ATPase chain isoform 1 [Vitis vinifera]_x0001_unnamed protein product [Vitis vinifera]	1991	0
CtaTrans3243	773	AAL24466	inward rectifying potassium channel [Vitis vinifera]	231	1e-58
CtaTrans3244	1665	XP_004238737	PREDICTED: UPF0392 protein RCOM_0530710-like [Solanum lycopersicum]	699	0
CtaTrans3245	556	XP_002271965	PREDICTED: uncharacterized protein LOC100249130 [Vitis vinifera]	67.4	9e-14
CtaTrans3246	1398	XP_002284175	PREDICTED: uncharacterized protein LOC100267889 [Vitis vinifera]_x0001_unnamed protein product [Vitis vinifera]	495	1e-137
CtaTrans3250	1049	ABK23702	unknown [Picea sitchensis]_x0001_unknown [Picea sitchensis]_x0001_unknown [Picea sitchensis]	66.6	1e-08
CtaTrans3251	348	XP_001796469	hypothetical protein SNOG_06082 [Phaeosphaeria nodorum SN15]_x0001_hypothetical protein SNOG_06082 [Phaeosphaeria nodorum SN15]	215	5e-54
CtaTrans3256	756	EMJ28919	hypothetical protein PRUPE_ppa009221mg [Prunus persica]	161	2e-37
CtaTrans3257	808	EMJ16270	hypothetical protein PRUPE_ppa012374mg [Prunus persica]	274	2e-71
CtaTrans3261	1267	XP_002274502	PREDICTED: squamosa promoter-binding-like protein 7-like [Vitis vinifera]	285	2e-74
CtaTrans3262	1409	XP_002281048	PREDICTED: peroxidase 9 [Vitis vinifera]	550	1e-154
CtaTrans3264	1606	XP_002527083	conserved hypothetical protein [Ricinus communis]_x0001_conserved hypothetical protein [Ricinus communis]	815	0
CtaTrans3265	1440	CBI27324	unnamed protein product [Vitis vinifera]	303	7e-80
CtaTrans3267	731	EOY14574	Heat stress transcription factor A-2c, putative [Theobroma cacao]	230	3e-58
CtaTrans3268	414	NP_001031791	catalase 2 [Arabidopsis thaliana]_x0001_catalase 2 [Arabidopsis thaliana]	298	4e-79
CtaTrans3269	526	XP_002285697	PREDICTED: glucose-6-phosphate isomerase isoform 2 [Vitis vinifera]	129	2e-28
CtaTrans3271	1002	XP_002284157	PREDICTED: uncharacterized protein LOC100250699 [Vitis vinifera]	435	1e-119
CtaTrans3274	4004	CBI19367	unnamed protein product [Vitis vinifera]	1149	0
CtaTrans3278	417	NP_200637	regulatory particle triple-A ATPase 3 [Arabidopsis thaliana]_x0001_hypothetical protein ARALYDRAFT_495939 [Arabidopsis lyrata subsp. lyrata]_x0001_RecName: Full=26S protease regulatory subunit 6B homolog; AltName: Full=26S protease subunit 6B homolog; AltName: Full=26S proteasome AAA-ATPase subunit RPT3; AltName: Full=Protein BMAA insensitive morphology 409; AltName: Full=Regulatory particle trip…	254	5e-66
CtaTrans3282	1482	CBI25829	unnamed protein product [Vitis vinifera]	782	0
CtaTrans3283	821	XP_002528353	conserved hypothetical protein [Ricinus communis]_x0001_conserved hypothetical protein [Ricinus communis]	134	4e-29
CtaTrans3284	266	XP_001791479	hypothetical protein SNOG_00807 [Phaeosphaeria nodorum SN15]_x0001_hypothetical protein SNOG_00807 [Phaeosphaeria nodorum SN15]	169	2e-40
CtaTrans3285	268	XP_004302423	PREDICTED: protein AUXIN RESPONSE 4-like [Fragaria vesca subsp. vesca]	152	3e-35
CtaTrans3287	318	XP_004147350	PREDICTED: ras-related protein RABC1-like [Cucumis sativus]_x0001_PREDICTED: ras-related protein RABC1-like [Cucumis sativus]	205	4e-51
CtaTrans3291	2589	XP_002281961	PREDICTED: myocyte-specific enhancer factor 2A homolog [Vitis vinifera]_x0001_unnamed protein product [Vitis vinifera]	514	1e-143
CtaTrans3294	3871	CAN76416	hypothetical protein VITISV_029037 [Vitis vinifera]	1745	0
CtaTrans3296	317	XP_004537043	PREDICTED: uncharacterized protein ZK1073.1-like isoform X8 [Ceratitis capitata]	162	3e-38
CtaTrans3299	643	CBI25412	unnamed protein product [Vitis vinifera]	281	7e-74
CtaTrans3300	715	CAN73520	hypothetical protein VITISV_031604 [Vitis vinifera]	283	4e-74
CtaTrans3302	834	XP_002325067	predicted protein [Populus trichocarpa]_x0001_predicted protein [Populus trichocarpa]	206	3e-79
CtaTrans3304	630	XP_002273452	PREDICTED: vacuolar cation/proton exchanger 2 [Vitis vinifera]_x0001_unnamed protein product [Vitis vinifera]	58.2	2e-06
CtaTrans3305	1453	XP_002266992	PREDICTED: L-allo-threonine aldolase-like isoform 1 [Vitis vinifera]_x0001_PREDICTED: L-allo-threonine aldolase-like isoform 2 [Vitis vinifera]_x0001_PREDICTED: L-allo-threonine aldolase-like isoform 3 [Vitis vinifera]	597	1e-168
CtaTrans3306	250	XP_004298063	PREDICTED: uncharacterized protein LOC101294259 [Fragaria vesca subsp. vesca]	36.2	4e-06
CtaTrans3307	1264	XP_002264181	PREDICTED: uncharacterized protein LOC100263241 [Vitis vinifera]_x0001_unnamed protein product [Vitis vinifera]	301	3e-79
CtaTrans3308	1199	CBI28905	unnamed protein product [Vitis vinifera]	388	1e-105
CtaTrans3309	287	AAB09723	arginine decarboxylase [Arabidopsis thaliana]	196	2e-48
CtaTrans3310	792	AAD28777	Lhcb6 protein [Arabidopsis thaliana]	396	1e-108
CtaTrans3312	483	CAN70765	hypothetical protein VITISV_025298 [Vitis vinifera]	189	5e-59
CtaTrans3313	641	BAN20868	eukaryotic initiation factor 4a [Riptortus pedestris]	337	2e-90
CtaTrans3314	840	XP_002274437	PREDICTED: mini-chromosome maintenance complex-binding protein [Vitis vinifera]	284	3e-74
CtaTrans3317	632	XP_004164137	PREDICTED: kelch repeat-containing protein At3g27220-like [Cucumis sativus]	367	1e-99
CtaTrans3319	679	EFA05014	hypothetical protein TcasGA2_TC015096 [Tribolium castaneum]	387	1e-105
CtaTrans3321	218	AFW75610	hypothetical protein ZEAMMB73_541329 [Zea mays]	71.2	1e-10
CtaTrans3322	502	XP_004281207	PREDICTED: polyhomeotic-like protein 1 isoform 2 [Orcinus orca]	59.3	4e-07
CtaTrans3323	232	BAA94982	unnamed protein product [Arabidopsis thaliana]	155	3e-36
CtaTrans3324	1089	EOY14659	Uncharacterized protein isoform 1 [Theobroma cacao]	209	1e-51
CtaTrans3325	490	EMF12969	6-phosphogluconate dehydrogenase Gnd1 [Mycosphaerella populorum SO2202]	180	1e-43
CtaTrans3327	295	CBI27804	unnamed protein product [Vitis vinifera]	154	1e-35
CtaTrans3328	1123	EMJ20047	hypothetical protein PRUPE_ppa010370mg [Prunus persica]	384	1e-104
CtaTrans3329	1134	XP_004154602	PREDICTED: ELMO domain-containing protein A-like [Cucumis sativus]	454	1e-125
CtaTrans3330	365	BAD44241	unnamed protein product [Arabidopsis thaliana]	244	9e-63
CtaTrans3331	306	EOA90792	hypothetical protein SETTUDRAFT_101828 [Setosphaeria turcica Et28A]	195	5e-48
CtaTrans3332	1291	CBI38567	unnamed protein product [Vitis vinifera]	578	1e-162
CtaTrans3333	802	XP_002269241	PREDICTED: F-box protein At5g07610 [Vitis vinifera]_x0001_unnamed protein product [Vitis vinifera]	41.6	3e-08
CtaTrans3334	854	XP_002284992	PREDICTED: sodium channel modifier 1 [Vitis vinifera]_x0001_unnamed protein product [Vitis vinifera]	102	1e-19
CtaTrans3335	2112	XP_002266859	PREDICTED: chaperone protein ClpB-like [Vitis vinifera]	822	0
CtaTrans3338	550	XP_003301005	hypothetical protein PTT_12404 [Pyrenophora teres f. teres 0-1]_x0001_hypothetical protein PTT_12404 [Pyrenophora teres f. teres 0-1]	265	6e-69
CtaTrans3339	820	EOX98467	Glycosyl hydrolase family protein [Theobroma cacao]	386	1e-105
CtaTrans3340	1413	XP_002512196	ATP binding protein, putative [Ricinus communis]_x0001_ATP binding protein, putative [Ricinus communis]	625	1e-177
CtaTrans3341	664	EPS72431	hypothetical protein M569_02330, partial [Genlisea aurea]	80.9	3e-13
CtaTrans3342	897	XP_002274005	PREDICTED: uncharacterized protein LOC100264616 [Vitis vinifera]_x0001_hypothetical protein VITISV_017781 [Vitis vinifera]	207	3e-51
CtaTrans3343	1429	XP_004309536	PREDICTED: uncharacterized protein LOC101303472 [Fragaria vesca subsp. vesca]	436	1e-119
CtaTrans3347	317	EMC98334	hypothetical protein BAUCODRAFT_86883 [Baudoinia compniacensis UAMH 10762]	92.4	5e-17
CtaTrans3350	221	AAF22291	dynamin-like protein 6 [Arabidopsis thaliana]	138	7e-31
CtaTrans3351	2079	EOY23842	UDP-Glycosyltransferase superfamily protein isoform 1 [Theobroma cacao]	1031	0
CtaTrans3354	1163	XP_002272668	PREDICTED: transcription factor bHLH51-like [Vitis vinifera]	244	4e-62
CtaTrans3355	1340	XP_002270731	PREDICTED: uncharacterized protein LOC100256430 [Vitis vinifera]	389	1e-105
CtaTrans3356	2199	XP_004245697	PREDICTED: uncharacterized protein LOC101260460 [Solanum lycopersicum]	728	0
CtaTrans3357	224	NP_849932	Chaperone protein htpG family protein [Arabidopsis thaliana]_x0001_Chaperone protein htpG family protein [Arabidopsis thaliana]	157	2e-36
CtaTrans3358	351	EHY54265	alpha-glucuronidase A [Exophiala dermatitidis NIH/UT8656]	194	6e-48
CtaTrans3361	215	NP_197535	S-acyltransferase TIP1 [Arabidopsis thaliana]_x0001_RecName: Full=S-acyltransferase TIP1; AltName: Full=Ankyrin repeat-containing S-palmitoyltransferase; AltName: Full=Palmitoyltransferase TIP1; AltName: Full=Protein TIP GROWTH DEFECTIVE 1; AltName: Full=Zinc finger DHHC domain-containing protein TIP1_x0001_ankryin repeat S-palmitoyl transferase [Arabidopsis thaliana]_x0001_ankyrin-repeat protein…	145	4e-33
CtaTrans3362	408	ENN76552	hypothetical protein YQE_07003, partial [Dendroctonus ponderosae]	93.6	2e-17
CtaTrans3364	219	XP_004167879	PREDICTED: multidrug and toxin extrusion protein 1-like [Cucumis sativus]	103	2e-20
CtaTrans3366	816	ADV41669	beta-D-galactosidase [Actinidia deliciosa var. deliciosa]	455	1e-126
CtaTrans3367	265	NP_191905	transport protein SEC31 [Arabidopsis thaliana]_x0001_transport protein SEC31 [Arabidopsis thaliana]	103	3e-20
CtaTrans3377	1453	XP_004232247	PREDICTED: uncharacterized protein LOC101261868 [Solanum lycopersicum]	360	9e-97
CtaTrans3378	1612	XP_002283216	PREDICTED: uncharacterized protein LOC100248821 [Vitis vinifera]_x0001_unnamed protein product [Vitis vinifera]	404	1e-151
CtaTrans3381	609	ABP96799	purple acid phosphatase [Nicotiana tabacum]	260	2e-67
CtaTrans3383	795	XP_003635012	PREDICTED: uncharacterized protein LOC100852917 isoform 2 [Vitis vinifera]_x0001_PREDICTED: uncharacterized protein LOC100852917 isoform 3 [Vitis vinifera]	106	9e-21
CtaTrans3385	422	AFW15783	APL1 [Camellia japonica]	142	5e-32
CtaTrans3386	1553	EOY16050	Glycosyl hydrolase family protein isoform 3 [Theobroma cacao]	866	0
CtaTrans3387	286	NP_197433	RAN GTPase-activating protein 2 [Arabidopsis thaliana]_x0001_RecName: Full=RAN GTPase-activating protein 2; Short=AtRanGAP2; Short=RanGAP2_x0001_RAN GTPase-activating protein 2 [Arabidopsis thaliana]	177	1e-42
CtaTrans3388	316	CBI18938	unnamed protein product [Vitis vinifera]	112	3e-23
CtaTrans3390	538	XP_002267388	PREDICTED: receptor-like protein 12-like [Vitis vinifera]	203	2e-50
CtaTrans3393	887	XP_002276432	PREDICTED: pentatricopeptide repeat-containing protein At4g34830, chloroplastic-like [Vitis vinifera]	254	2e-65
CtaTrans3394	203	XP_002511895	conserved hypothetical protein [Ricinus communis]_x0001_conserved hypothetical protein [Ricinus communis]	69.7	3e-10
CtaTrans3395	521	EMJ24882	hypothetical protein PRUPE_ppa010254mg [Prunus persica]	122	3e-26
CtaTrans3396	1472	XP_002277316	PREDICTED: S-adenosylmethionine decarboxylase proenzyme [Vitis vinifera]	565	1e-158
CtaTrans3400	1099	CBI15203	unnamed protein product [Vitis vinifera]	457	1e-126
CtaTrans3402	597	XP_002314708	predicted protein [Populus trichocarpa]_x0001_predicted protein [Populus trichocarpa]	102	5e-20
CtaTrans3407	1439	EOY13835	Uncharacterized protein isoform 3 [Theobroma cacao]_x0001_Uncharacterized protein isoform 3 [Theobroma cacao]	99	4e-18
CtaTrans3409	565	EFZ20561	hypothetical protein SINV_15050 [Solenopsis invicta]	139	4e-31
CtaTrans3410	948	EOX95844	GRIP-related ARF-binding domain-containing protein 1 isoform 1 [Theobroma cacao]	191	4e-46
CtaTrans3411	254	NP_193579	L-aspartase-like family protein [Arabidopsis thaliana]_x0001_putative adenylosuccinate lyase [Arabidopsis thaliana]_x0001_putative adenylosuccinate lyase [Arabidopsis thaliana]_x0001_L-aspartase-like family protein [Arabidopsis thaliana]	173	2e-41
CtaTrans3414	381	EOA40301	hypothetical protein CARUB_v10009028mg [Capsella rubella]	246	2e-63
CtaTrans3415	1135	XP_002266567	PREDICTED: probable S-acyltransferase At3g04970 [Vitis vinifera]_x0001_unnamed protein product [Vitis vinifera]	364	1e-134
CtaTrans3416	262	XP_003842246	similar to protein phosphatase 2C [Leptosphaeria maculans JN3]_x0001_similar to protein phosphatase 2C [Leptosphaeria maculans JN3]	165	5e-39
CtaTrans3417	1301	EMJ10884	hypothetical protein PRUPE_ppa012356mg [Prunus persica]	282	2e-73
CtaTrans3419	289	XP_001798990	hypothetical protein SNOG_08681 [Phaeosphaeria nodorum SN15]_x0001_hypothetical protein SNOG_08681 [Phaeosphaeria nodorum SN15]	150	1e-34
CtaTrans3420	473	XP_002316703	predicted protein [Populus trichocarpa]_x0001_predicted protein [Populus trichocarpa]	169	2e-40
CtaTrans3423	928	EOY00908	Core-2/I-branching beta-1,6-N-acetylglucosaminyltransferase family protein isoform 1 [Theobroma cacao]_x0001_Core-2/I-branching beta-1,6-N-acetylglucosaminyltransferase family protein isoform 1 [Theobroma cacao]	478	1e-132
CtaTrans3424	1313	XP_002278273	PREDICTED: replication protein A 70 kDa DNA-binding subunit [Vitis vinifera]_x0001_unnamed protein product [Vitis vinifera]	540	1e-151
CtaTrans3427	612	XP_002312359	predicted protein [Populus trichocarpa]_x0001_predicted protein [Populus trichocarpa]	143	4e-32
CtaTrans3428	636	EOY34451	Uncharacterized protein TCM_042130 [Theobroma cacao]	201	9e-50
CtaTrans3429	2183	XP_002272864	PREDICTED: phospholipase D p1-like [Vitis vinifera]	865	0
CtaTrans3430	543	EOX93144	Vacuoleless1 (VCL1) isoform 3 [Theobroma cacao]	183	2e-44
CtaTrans3432	898	EMJ03091	hypothetical protein PRUPE_ppa007612mg [Prunus persica]	270	4e-70
CtaTrans3433	1539	XP_002277229	PREDICTED: uncharacterized protein LOC100263882 [Vitis vinifera]	662	0
CtaTrans3437	1282	XP_002268725	PREDICTED: uncharacterized protein LOC100261160 [Vitis vinifera]	261	3e-67
CtaTrans3441	1597	CBI32639	unnamed protein product [Vitis vinifera]	570	1e-160
CtaTrans3444	551	XP_003634180	PREDICTED: probable receptor-like protein kinase At1g67000-like [Vitis vinifera]	187	9e-46
CtaTrans3445	674	XP_002330325	AP2/ERF domain-containing transcription factor [Populus trichocarpa]_x0001_AP2/ERF domain-containing transcription factor [Populus trichocarpa]	227	2e-57
CtaTrans3446	523	XP_002307662	f-box family protein [Populus trichocarpa]_x0001_f-box family protein [Populus trichocarpa]	146	2e-33
CtaTrans3448	1508	EOX98459	Transducin/WD40 repeat-like superfamily protein [Theobroma cacao]	662	0
CtaTrans3451	1502	XP_002277910	PREDICTED: RNA polymerase II-associated protein 3-like [Vitis vinifera]	397	1e-108
CtaTrans3452	1536	XP_002517698	homoserine kinase, putative [Ricinus communis]_x0001_homoserine kinase, putative [Ricinus communis]	568	1e-159
CtaTrans3453	1667	XP_003632114	PREDICTED: zinc finger CCCH domain-containing protein 30-like [Vitis vinifera]	416	1e-113
CtaTrans3454	232	EMJ00853	hypothetical protein PRUPE_ppa003459mg [Prunus persica]	89	5e-16
CtaTrans3455	326	EMJ04438	hypothetical protein PRUPE_ppa001119mg [Prunus persica]	199	3e-49
CtaTrans3456	516	CAN82960	hypothetical protein VITISV_004472 [Vitis vinifera]	40	2e-06
CtaTrans3457	656	P29196	RecName: Full=Phosphoenolpyruvate carboxylase; Short=PEPC; Short=PEPCase_x0001_phosphoenolpyruvate carboxylase [Solanum tuberosum]	427	1e-117
CtaTrans3458	451	XP_001798429	hypothetical protein SNOG_08103 [Phaeosphaeria nodorum SN15]_x0001_hypothetical protein SNOG_08103 [Phaeosphaeria nodorum SN15]	147	2e-33
CtaTrans3461	746	CAN60152	hypothetical protein VITISV_021503 [Vitis vinifera]	75.1	2e-20
CtaTrans3462	752	EMJ02166	hypothetical protein PRUPE_ppa004500mg [Prunus persica]	337	2e-90
CtaTrans3464	555	XP_004232878	PREDICTED: 50S ribosomal protein L21, mitochondrial-like [Solanum lycopersicum]	136	3e-30
CtaTrans3465	301	EDN64761	conserved protein [Saccharomyces cerevisiae YJM789]	70.1	2e-10
CtaTrans3467	753	XP_002510295	protein with unknown function [Ricinus communis]_x0001_protein with unknown function [Ricinus communis]	426	1e-117
CtaTrans3468	522	EOX95146	Polygalacturonase 4, putative [Theobroma cacao]	125	5e-27
CtaTrans3469	789	AAF19690	F1N19.8 [Arabidopsis thaliana]	441	1e-121
CtaTrans3470	591	CBL94163	putative RNA-directed DNA polymerase (Reverse transcriptase) [Malus domestica]	60.5	1e-09
CtaTrans3471	365	XP_002515580	sigma factor sigb regulation protein rsbq, putative [Ricinus communis]_x0001_sigma factor sigb regulation protein rsbq, putative [Ricinus communis]	120	2e-25
CtaTrans3472	2201	XP_002279361	PREDICTED: UPF0202 protein At1g10490 [Vitis vinifera]_x0001_unnamed protein product [Vitis vinifera]	1207	0
CtaTrans3475	1134	XP_002525377	carbonic anhydrase, putative [Ricinus communis]_x0001_carbonic anhydrase, putative [Ricinus communis]	422	1e-115
CtaTrans3477	451	XP_002272579	PREDICTED: uncharacterized protein LOC100254612 [Vitis vinifera]	174	7e-42
CtaTrans3478	518	EOY28705	ATPase, F1 complex, gamma subunit protein [Theobroma cacao]	147	1e-33
CtaTrans3479	1654	XP_004246269	PREDICTED: U-box domain-containing protein 16-like [Solanum lycopersicum]	744	0
CtaTrans3480	1330	EOY07123	BCL-2-associated athanogene 4, putative isoform 1 [Theobroma cacao]	326	1e-86
CtaTrans3482	3815	XP_004249964	PREDICTED: uncharacterized protein LOC101267370 [Solanum lycopersicum]	1206	0
CtaTrans3483	1218	XP_002282416	PREDICTED: protein TIFY 8-like [Vitis vinifera]_x0001_unnamed protein product [Vitis vinifera]	315	1e-83
CtaTrans3487	2178	XP_002282011	PREDICTED: CTL-like protein DDB_G0274487 [Vitis vinifera]_x0001_unnamed protein product [Vitis vinifera]	466	0
CtaTrans3488	519	XP_004297231	PREDICTED: uncharacterized protein LOC101309242 [Fragaria vesca subsp. vesca]	97.4	1e-18
CtaTrans3490	626	GAA93254	similar to An08g11200 [Aspergillus kawachii IFO 4308]	75.9	7e-12
CtaTrans3491	2453	XP_002534151	RNA 3' terminal phosphate cyclase, putative [Ricinus communis]_x0001_RNA 3' terminal phosphate cyclase, putative [Ricinus communis]	638	1e-180
CtaTrans3492	266	XP_002281928	PREDICTED: uncharacterized protein LOC100262842 [Vitis vinifera]_x0001_unnamed protein product [Vitis vinifera]	77.8	1e-12
CtaTrans3493	1124	NP_178224	fructose-bisphosphate aldolase 3 [Arabidopsis thaliana]_x0001_RecName: Full=Probable fructose-bisphosphate aldolase 3, chloroplastic; Flags: Precursor_x0001_At2g01140 [Arabidopsis thaliana]_x0001_putative aldolase [Arabidopsis thaliana]_x0001_putative aldolase [Arabidopsis thaliana]_x0001_fructose-bisphosphate aldolase 3 [Arabidopsis thaliana]	654	0
CtaTrans3498	3489	EOY06536	Condensin-2 complex subunit D3 isoform 3 [Theobroma cacao]	1601	0
CtaTrans3499	425	CAN63016	hypothetical protein VITISV_017409 [Vitis vinifera]	66.6	3e-09
CtaTrans3501	1842	EOY31328	Adenylate kinase family protein isoform 1 [Theobroma cacao]_x0001_Adenylate kinase family protein isoform 1 [Theobroma cacao]	883	0
CtaTrans3502	3042	XP_004252902	PREDICTED: F-box/kelch-repeat protein At3g06240-like [Solanum lycopersicum]	216	3e-53
CtaTrans3503	1762	CAN70930	hypothetical protein VITISV_000387 [Vitis vinifera]	774	0
CtaTrans3504	1232	EOY31067	Peroxidase superfamily protein [Theobroma cacao]	530	1e-148
CtaTrans3505	1007	XP_002270990	PREDICTED: pentatricopeptide repeat-containing protein At4g35850, mitochondrial [Vitis vinifera]_x0001_unnamed protein product [Vitis vinifera]	357	4e-96
CtaTrans3509	519	EOY27862	Uncharacterized protein TCM_029589 [Theobroma cacao]	130	2e-28
CtaTrans3510	1140	P54153	RecName: Full=Peptide methionine sulfoxide reductase; AltName: Full=Fruit-ripening protein E4; AltName: Full=Peptide-methionine (S)-S-oxide reductase; Short=Peptide Met(O) reductase; AltName: Full=Protein-methionine-S-oxide reductase_x0001_fruit-ripening gene [Solanum lycopersicum]	332	1e-88
CtaTrans3511	741	AGH32916	ketoacyl-ACP synthase I [Camellia chekiangoleosa]	315	8e-84
CtaTrans3512	919	AAD32205	putative allergen protein [Prunus armeniaca]	108	3e-21
CtaTrans3514	994	XP_002334089	predicted protein [Populus trichocarpa]_x0001_predicted protein [Populus trichocarpa]	58.5	2e-10
CtaTrans3515	951	ACD45060	beta-1,3-glucanase [Vitis riparia]	396	1e-108
CtaTrans3516	832	XP_002281636	PREDICTED: uncharacterized protein LOC100245914 [Vitis vinifera]	152	1e-34
CtaTrans3518	278	NP_568629	NAD(P)H dehydrogenase 18 [Arabidopsis thaliana]_x0001_unnamed protein product [Arabidopsis thaliana]_x0001_unknown protein [Arabidopsis thaliana]_x0001_unknown protein [Arabidopsis thaliana]_x0001_NAD(P)H dehydrogenase 18 [Arabidopsis thaliana]	198	4e-49
CtaTrans3522	800	XP_002263526	PREDICTED: uncharacterized protein LOC100243362 [Vitis vinifera]	204	2e-50
CtaTrans3523	562	XP_004237199	PREDICTED: probable ATP-dependent RNA helicase DHX36-like [Solanum lycopersicum]	123	2e-26
CtaTrans3524	633	XP_003841795	hypothetical protein LEMA_P097250.1 [Leptosphaeria maculans JN3]_x0001_hypothetical protein LEMA_P097250.1 [Leptosphaeria maculans JN3]	254	1e-65
CtaTrans3525	740	XP_002275967	PREDICTED: uncharacterized protein LOC100258972 [Vitis vinifera]	95.1	2e-17
CtaTrans3532	2086	XP_002285159	PREDICTED: xylosyltransferase 1-like [Vitis vinifera]	673	0
CtaTrans3536	807	EMJ00980	hypothetical protein PRUPE_ppa003921mg [Prunus persica]	129	8e-28
CtaTrans3538	1195	XP_002272994	PREDICTED: transmembrane emp24 domain-containing protein 10-like [Vitis vinifera]	314	4e-83
CtaTrans3540	962	XP_002527758	phd finger protein, putative [Ricinus communis]_x0001_phd finger protein, putative [Ricinus communis]	311	1e-82
CtaTrans3543	338	XP_001805747	hypothetical protein SNOG_15602 [Phaeosphaeria nodorum SN15]_x0001_hypothetical protein SNOG_15602 [Phaeosphaeria nodorum SN15]	104	9e-21
CtaTrans3544	2400	XP_002305966	predicted protein [Populus trichocarpa]_x0001_predicted protein [Populus trichocarpa]	1156	0
CtaTrans3545	321	XP_003551458	PREDICTED: uncharacterized protein LOC100784335 [Glycine max]	56.6	3e-06
CtaTrans3547	950	XP_002281464	PREDICTED: uncharacterized protein LOC100256150 [Vitis vinifera]	231	3e-58
CtaTrans3548	230	NP_567510	heat shock protein 70 [Arabidopsis thaliana]_x0001_RecName: Full=Heat shock 70 kDa protein 17; AltName: Full=Heat shock protein 70-17; Short=AtHsp70-17; Flags: Precursor_x0001_heat shock protein 70 [Arabidopsis thaliana]	150	2e-34
CtaTrans3550	1267	CBI15444	unnamed protein product [Vitis vinifera]	110	1e-21
CtaTrans3552	257	EGX45644	hypothetical protein AOL_s00169g250 [Arthrobotrys oligospora ATCC 24927]	75.5	6e-12
CtaTrans3554	321	XP_003840583	similar to succinate dehydrogenase iron-sulfur protein subunit [Leptosphaeria maculans JN3]_x0001_similar to succinate dehydrogenase iron-sulfur protein subunit [Leptosphaeria maculans JN3]	218	7e-55
CtaTrans3555	600	EHY51928	hypothetical protein HMPREF1120_00151 [Exophiala dermatitidis NIH/UT8656]	220	2e-55
CtaTrans3557	345	AFU25704	gag-pol precursor [Castanea mollissima]	61.6	8e-08
CtaTrans3560	1535	EOY07493	Haloacid dehalogenase-like hydrolase (HAD) superfamily protein [Theobroma cacao]	487	1e-135
CtaTrans3561	1204	CAN79598	hypothetical protein VITISV_020993 [Vitis vinifera]	273	6e-71
CtaTrans3563	964	EMJ24598	hypothetical protein PRUPE_ppa011235mg [Prunus persica]	338	1e-90
CtaTrans3564	1087	XP_004230598	PREDICTED: uncharacterized protein LOC101259293 [Solanum lycopersicum]	388	1e-105
CtaTrans3566	2247	XP_002266665	PREDICTED: LOW QUALITY PROTEIN: DNA repair protein RAD50-like [Vitis vinifera]	1163	0
CtaTrans3569	916	EOY18436	LisH/CRA/RING-U-box domains-containing protein isoform 3 [Theobroma cacao]	318	2e-84
CtaTrans3570	425	XP_003840491	hypothetical protein LEMA_P101430.1 [Leptosphaeria maculans JN3]_x0001_hypothetical protein LEMA_P101430.1 [Leptosphaeria maculans JN3]	146	2e-33
CtaTrans3573	619	EOX91577	Cytochrome P450, family 81, subfamily D, polypeptide 8 [Theobroma cacao]	291	6e-77
CtaTrans3576	227	EOA19087	hypothetical protein CARUB_v10007754mg [Capsella rubella]	148	7e-34
CtaTrans3577	834	XP_004241713	PREDICTED: uncharacterized protein LOC101268115 [Solanum lycopersicum]	301	2e-79
CtaTrans3578	2343	XP_002283631	PREDICTED: uncharacterized protein LOC100250419 [Vitis vinifera]	609	1e-171
CtaTrans3579	794	XP_004300366	PREDICTED: putative dual specificity protein phosphatase DSP8-like [Fragaria vesca subsp. vesca]	129	7e-28
CtaTrans3580	316	CAN70803	hypothetical protein VITISV_044067 [Vitis vinifera]	99.8	3e-19
CtaTrans3581	829	XP_001960495	GF11480 [Drosophila ananassae]_x0001_GF11480 [Drosophila ananassae]	113	6e-23
CtaTrans3582	788	XP_004485852	PREDICTED: 28 kDa heat- and acid-stable phosphoprotein-like [Cicer arietinum]	105	2e-20
CtaTrans3583	1547	XP_002280120	PREDICTED: endoglucanase 16-like [Vitis vinifera]	569	1e-159
CtaTrans3585	592	EAY87328	hypothetical protein OsI_08732 [Oryza sativa Indica Group]	68.2	1e-09
CtaTrans3586	1810	XP_002266989	PREDICTED: uncharacterized protein LOC100248425 [Vitis vinifera]_x0001_unnamed protein product [Vitis vinifera]	332	3e-88
CtaTrans3587	833	EMJ26321	hypothetical protein PRUPE_ppa002630mg [Prunus persica]	230	3e-58
CtaTrans3589	269	XP_002877759	hypothetical protein ARALYDRAFT_485414 [Arabidopsis lyrata subsp. lyrata]_x0001_hypothetical protein ARALYDRAFT_485414 [Arabidopsis lyrata subsp. lyrata]	185	5e-45
CtaTrans3594	232	AGN53198	CBF-like protein [Camellia sinensis]	112	5e-23
CtaTrans3595	1893	XP_002279814	PREDICTED: probable beta-1,3-galactosyltransferase 2-like isoform 1 [Vitis vinifera]_x0001_unnamed protein product [Vitis vinifera]	726	0
CtaTrans3598	924	XP_002271002	PREDICTED: probable indole-3-acetic acid-amido synthetase GH3.6 [Vitis vinifera]_x0001_unnamed protein product [Vitis vinifera]	337	3e-90
CtaTrans3599	557	EOY27037	Uncharacterized protein TCM_028985 [Theobroma cacao]	79.7	4e-13
CtaTrans3601	2161	XP_002267354	PREDICTED: pentatricopeptide repeat-containing protein At5g66520 [Vitis vinifera]	959	0
CtaTrans3602	1555	XP_002265041	PREDICTED: transcription factor BTF3 [Vitis vinifera]_x0001_unnamed protein product [Vitis vinifera]	288	4e-75
CtaTrans3603	782	XP_001663995	hypothetical protein AaeL_AAEL013800 [Aedes aegypti]_x0001_AAEL013800-PA [Aedes aegypti]	233	4e-59
CtaTrans3606	880	AFO68788	floral-binding protein 9, partial [Camellia japonica]	377	1e-102
CtaTrans3607	472	AFK48593	unknown [Lotus japonicus]	45.4	6e-10
CtaTrans3609	333	EMJ15756	hypothetical protein PRUPE_ppa000491mg [Prunus persica]	184	1e-44
CtaTrans3612	1053	XP_003532835	PREDICTED: type I inositol-1,4,5-trisphosphate 5-phosphatase CVP2-like [Glycine max]	385	1e-136
CtaTrans3613	671	XP_002263589	PREDICTED: nudix hydrolase 18, mitochondrial-like [Vitis vinifera]_x0001_unnamed protein product [Vitis vinifera]	128	1e-27
CtaTrans3618	2543	XP_002266505	PREDICTED: ABC transporter B family member 1-like [Vitis vinifera]	1471	0
CtaTrans3620	564	AFU25705	gag-pol precursor [Castanea mollissima]	177	1e-42
CtaTrans3621	463	AEL30371	TIR-NBS-LRR type disease resistance protein [Arachis hypogaea]	99	5e-19
CtaTrans3623	645	AAM66972	pyridoxine biosynthesis protein-like [Arabidopsis thaliana]	387	1e-105
CtaTrans3624	275	AAC49797	MRP-like ABC transporter [Arabidopsis thaliana]	179	2e-43
CtaTrans3625	893	AAM89397	glutamate/malate translocator [Nicotiana tabacum]	312	8e-83
CtaTrans3627	299	EOY12484	SMAD/FHA domain-containing protein isoform 13, partial [Theobroma cacao]	61.6	8e-08
CtaTrans3628	239	XP_001802852	hypothetical protein SNOG_12632 [Phaeosphaeria nodorum SN15]_x0001_hypothetical protein SNOG_12632 [Phaeosphaeria nodorum SN15]	121	7e-26
CtaTrans3631	608	AAK50002	ORF73 [Human herpesvirus 8]	55.5	1e-05
CtaTrans3632	1543	XP_002274927	PREDICTED: uncharacterized protein LOC100254467 [Vitis vinifera]	185	4e-44
CtaTrans3637	223	EOA35763	hypothetical protein CARUB_v10020996mg, partial [Capsella rubella]	78.6	7e-13
CtaTrans3639	463	EMF12118	hypothetical protein SEPMUDRAFT_108912 [Mycosphaerella populorum SO2202]	161	6e-38
CtaTrans3641	393	CAN60218	hypothetical protein VITISV_006612 [Vitis vinifera]	203	1e-50
CtaTrans3643	1576	CBI17835	unnamed protein product [Vitis vinifera]	311	3e-82
CtaTrans3644	2306	AAG50698	copia-type polyprotein, putative [Arabidopsis thaliana]_x0001_copia-type polyprotein, putative [Arabidopsis thaliana]	741	0
CtaTrans3645	886	EMJ06148	hypothetical protein PRUPE_ppa000285mg [Prunus persica]	349	6e-94
CtaTrans3646	565	EOY04279	Non-LTR retroelement reverse transcriptase-like [Theobroma cacao]	43.9	8e-07
CtaTrans3647	205	CAN78022	hypothetical protein VITISV_015518 [Vitis vinifera]	86.7	2e-15
CtaTrans3648	1081	XP_002272468	PREDICTED: nucleoside diphosphate kinase-like [Vitis vinifera]	238	2e-60
CtaTrans3650	554	EFX77404	hypothetical protein DAPPUDRAFT_305840 [Daphnia pulex]	193	2e-47
CtaTrans3654	885	XP_002265831	PREDICTED: adenosine deaminase-like protein [Vitis vinifera]	384	1e-104
CtaTrans3659	288	NP_001031767	aspartate aminotransferase [Arabidopsis thaliana]_x0001_AT4G31990 [Arabidopsis thaliana]_x0001_aspartate aminotransferase [Arabidopsis thaliana]	81.6	8e-14
CtaTrans3660	535	ABD98778	putative mitochondrial ATP synthase epsilon chain [Graphocephala atropunctata]	84.7	1e-14
CtaTrans3661	1044	EMJ06544	hypothetical protein PRUPE_ppa007079mg [Prunus persica]	420	1e-115
CtaTrans3663	814	XP_002266505	PREDICTED: ABC transporter B family member 1-like [Vitis vinifera]	119	8e-25
CtaTrans3664	490	EHY55474	hypothetical protein HMPREF1120_03608 [Exophiala dermatitidis NIH/UT8656]	144	8e-33
CtaTrans3667	598	CAN67221	hypothetical protein VITISV_024547 [Vitis vinifera]	272	5e-71
CtaTrans3668	319	NP_564720	protein SMALLER WITH VARIABLE BRANCHES [Arabidopsis thaliana]_x0001_Unknown protein [Arabidopsis thaliana]_x0001_At1g56580/F25P12_18 [Arabidopsis thaliana]_x0001_At1g56580/F25P12_18 [Arabidopsis thaliana]_x0001_protein SMALLER WITH VARIABLE BRANCHES [Arabidopsis thaliana]	182	3e-44
CtaTrans3669	847	XP_002270239	PREDICTED: transcription factor GLABRA 3-like [Vitis vinifera]	351	2e-94
CtaTrans3670	852	XP_002533791	conserved hypothetical protein [Ricinus communis]_x0001_conserved hypothetical protein [Ricinus communis]	217	3e-54
CtaTrans3674	1581	EOX98919	Uncharacterized protein TCM_007583 [Theobroma cacao]	184	1e-43
CtaTrans3675	1182	XP_002523906	RNA-binding region-containing protein, putative [Ricinus communis]_x0001_RNA-binding region-containing protein, putative [Ricinus communis]	423	1e-116
CtaTrans3676	637	XP_002319134	predicted protein [Populus trichocarpa]_x0001_predicted protein [Populus trichocarpa]	201	9e-50
CtaTrans3677	313	XP_003841930	similar to 1,3,8-naphthalenetriol reductase [Leptosphaeria maculans JN3]_x0001_similar to 1,3,8-naphthalenetriol reductase [Leptosphaeria maculans JN3]	196	3e-48
CtaTrans3679	547	CAB81454	photosystem II protein W-like [Arabidopsis thaliana]	361	6e-98
CtaTrans3680	1496	XP_004251799	PREDICTED: uncharacterized protein LOC101256948 [Solanum lycopersicum]	201	4e-49
CtaTrans3681	953	XP_002281191	PREDICTED: probable peptidyl-tRNA hydrolase 2-like [Vitis vinifera]_x0001_unnamed protein product [Vitis vinifera]	295	2e-77
CtaTrans3682	685	XP_004248664	PREDICTED: disease resistance response protein 206-like [Solanum lycopersicum]	216	6e-54
CtaTrans3684	1556	XP_004251163	PREDICTED: putative arsenical pump-driving ATPase-like [Solanum lycopersicum]	590	1e-166
CtaTrans3689	319	XP_003303202	hypothetical protein PTT_15332 [Pyrenophora teres f. teres 0-1]_x0001_hypothetical protein PTT_15332 [Pyrenophora teres f. teres 0-1]	176	3e-42
CtaTrans3690	379	XP_003857031	hypothetical protein MYCGRDRAFT_102842, partial [Zymoseptoria tritici IPO323]_x0001_hypothetical protein MYCGRDRAFT_102842 [Zymoseptoria tritici IPO323]	194	6e-48
CtaTrans3693	838	XP_002266384	PREDICTED: protein FAM135B-like [Vitis vinifera]	223	1e-84
CtaTrans3694	487	CCF52925	related to metallothionein [Ustilago hordei]	103	3e-20
CtaTrans3695	486	XP_002512250	transcription regulator, putative [Ricinus communis]_x0001_transcription regulator, putative [Ricinus communis]	211	7e-53
CtaTrans3696	3243	EOY31850	Tetratricopeptide repeat (TPR)-like superfamily protein [Theobroma cacao]	1261	0
CtaTrans3698	760	XP_003632746	PREDICTED: uncharacterized protein LOC100854479 [Vitis vinifera]	155	1e-35
CtaTrans3699	425	CAN81839	hypothetical protein VITISV_033739 [Vitis vinifera]	173	2e-41
CtaTrans3700	526	NP_181259	chloroplast RNA binding protein [Arabidopsis thaliana]_x0001_RecName: Full=Ribonucleoprotein At2g37220, chloroplastic; Flags: Precursor_x0001_putative RNA-binding protein [Arabidopsis thaliana]_x0001_putative RNA-binding protein [Arabidopsis thaliana]_x0001_At2g37220/F3G5.1 [Arabidopsis thaliana]_x0001_putative RNA-binding protein [Arabidopsis thaliana]_x0001_putative RNA-binding protein [Arabido…	299	2e-79
CtaTrans3705	241	NP_173927	AP2/ERF and B3 domain-containing transcription repressor TEM1 [Arabidopsis thaliana]_x0001_RecName: Full=AP2/ERF and B3 domain-containing transcription repressor TEM1; AltName: Full=Protein TEMPRANILLO 1; AltName: Full=RAV1-like ethylene-responsive transcription factor TEM1_x0001_DNA-binding protein RAV2, putative [Arabidopsis thaliana]_x0001_putative DNA-binding protein RAV2 [Arabidopsis thalian…	166	2e-39
CtaTrans3706	399	EHY59666	cystathionine gamma-lyase [Exophiala dermatitidis NIH/UT8656]	167	1e-39
CtaTrans3707	472	NP_564498	WPP domain-containing protein 2 [Arabidopsis thaliana]_x0001_RecName: Full=WPP domain-containing protein 2; AltName: Full=MFP1 attachment factor 2_x0001_unknown protein [Arabidopsis thaliana]_x0001_unknown protein; 31600-32142 [Arabidopsis thaliana]_x0001_unknown protein [Arabidopsis thaliana]_x0001_unknown protein [Arabidopsis thaliana]_x0001_WPP domain-containing protein 2 [Arabidopsis thaliana]	254	7e-66
CtaTrans3708	1732	EMJ18583	hypothetical protein PRUPE_ppa024576mg, partial [Prunus persica]	647	0
[truncated: 36,949 more rows]
