# Supplementary material for: De novo transcriptome assembly of the wild relative of tea tree (Camellia taliensis) and comparative analysis with tea transcriptome identified putative genes associated with tea quality and stress response
Source: BMC Genomics. 2015 Apr 15;16(1):298. doi: 10.1186/s12864-015-1494-4 (PMC4404113; doi:10.1186/s12864-015-1494-4)
Supplement: Additional file 4: — Pathways identified in C. taliensis transcriptome. 201 KEGG pathways identified in C. taliensis and the corresponding unigenes numbers of each pathway were showed. [file 12864_2015_1494_MOESM4_ESM.xlsx]

## Sheet: Additional file 4
Additional file 4: Pathways identified in C. taliensis transcriptome.
KEGG pathway ID	Number of transcripts	KEGG pathway description
map03010	769	Ribosome
map01200	659	Carbon metabolism
map00190	417	Oxidative phosphorylation
map03040	325	Spliceosome
map03013	317	RNA transport
map04075	290	Plant hormone signal transduction
map04141	283	Protein processing in endoplasmic reticulum
map00500	223	Starch and sucrose metabolism
map00230	204	Purine metabolism
map01230	199	Biosynthesis of amino acids
map04626	170	Plant-pathogen interaction
map03008	152	Ribosome biogenesis in eukaryotes
map04120	148	Ubiquitin mediated proteolysis
map03018	136	RNA degradation
map03015	127	mRNA surveillance pathway
map04144	127	Endocytosis
map00970	122	Aminoacyl-tRNA biosynthesis
map03050	115	Proteasome
map01210	114	2-Oxocarboxylic acid metabolism
map00195	107	Photosynthesis
map00480	102	Glutathione metabolism
map00360	99	Phenylalanine metabolism
map00010	92	Glycolysis / Gluconeogenesis
map00040	92	Pentose and glucuronate interconversions
map00270	92	Cysteine and methionine metabolism
map00860	91	Porphyrin and chlorophyll metabolism
map03060	89	Protein export
map00564	87	Glycerophospholipid metabolism
map00510	83	N-Glycan biosynthesis
map00240	77	Pyrimidine metabolism
map00520	76	Amino sugar and nucleotide sugar metabolism
map04142	76	Lysosome
map00562	74	Inositol phosphate metabolism
map00061	73	Fatty acid biosynthesis
map04146	73	Peroxisome
map00900	67	Terpenoid backbone biosynthesis
map00051	65	Fructose and mannose metabolism
map04130	62	SNARE interactions in vesicular transport
map00052	61	Galactose metabolism
map00630	60	Glyoxylate and dicarboxylate metabolism
map05203	59	Viral carcinogenesis
map00071	58	Fatty acid metabolism
map00062	51	Fatty acid elongation
map04110	51	Cell cycle
map04020	50	Calcium signaling pathway
map00910	49	Nitrogen metabolism
map04390	49	Hippo signaling pathway
map00053	48	Ascorbate and aldarate metabolism
map03022	47	Basal transcription factors
map04145	46	Phagosome
map04712	46	Circadian rhythm - plant
map00100	43	Steroid biosynthesis
map02010	43	ABC transporters
map00561	42	Glycerolipid metabolism
map00903	42	Limonene and pinene degradation
map00940	42	Phenylpropanoid biosynthesis
map04010	41	MAPK signaling pathway
map04151	41	PI3K-Akt signaling pathway
map00906	39	Carotenoid biosynthesis
map00941	39	Flavonoid biosynthesis
map00620	38	Pyruvate metabolism
map03030	38	DNA replication
map00330	37	Arginine and proline metabolism
map00073	36	Cutin, suberine and wax biosynthesis
map04810	36	Regulation of actin cytoskeleton
map05202	35	Transcriptional misregulation in cancer
map00196	34	Photosynthesis - antenna proteins
map00920	33	Sulfur metabolism
map01220	33	Degradation of aromatic compounds
map00600	32	Sphingolipid metabolism
map03410	30	Base excision repair
map00511	29	Other glycan degradation
map00563	29	Glycosylphosphatidylinositol(GPI)-anchor biosynthesis
map05322	29	Systemic lupus erythematosus
map03440	28	Homologous recombination
map00590	27	Arachidonic acid metabolism
map00640	27	Propanoate metabolism
map00790	27	Folate biosynthesis
map03460	27	Fanconi anemia pathway
map04112	26	Cell cycle - Caulobacter
map00260	25	Glycine, serine and threonine metabolism
map04012	25	ErbB signaling pathway
map01040	24	Biosynthesis of unsaturated fatty acids
map04064	24	NF-kappa B signaling pathway
map03320	23	PPAR signaling pathway
map04140	23	Regulation of autophagy
map04910	23	Insulin signaling pathway
map00130	22	Ubiquinone and other terpenoid-quinone biosynthesis
map00380	22	Tryptophan metabolism
map04612	21	Antigen processing and presentation
map00730	20	Thiamine metabolism
map00740	20	Riboflavin metabolism
map00904	20	Diterpenoid biosynthesis
map00591	19	Linoleic acid metabolism
map00905	19	Brassinosteroid biosynthesis
map04962	19	Vasopressin-regulated water reabsorption
map05134	19	Legionellosis
map00650	18	Butanoate metabolism
map00909	18	Sesquiterpenoid and triterpenoid biosynthesis
map00020	17	Citrate cycle (TCA cycle)
map00250	17	Alanine, aspartate and glutamate metabolism
map00592	17	alpha-Linolenic acid metabolism
map00902	17	Monoterpenoid biosynthesis
map00944	17	Flavone and flavonol biosynthesis
map05110	17	Vibrio cholerae infection
map00310	16	Lysine degradation
map00450	16	Selenocompound metabolism
map00760	16	Nicotinate and nicotinamide metabolism
map03430	16	Mismatch repair
map04111	16	Cell cycle - yeast
map04080	15	Neuroactive ligand-receptor interaction
map04974	15	Protein digestion and absorption
map00908	14	Zeatin biosynthesis
map04113	14	Meiosis - yeast
map04340	14	Hedgehog signaling pathway
map00750	13	Vitamin B6 metabolism
map00770	13	Pantothenate and CoA biosynthesis
map04310	13	Wnt signaling pathway
map00350	12	Tyrosine metabolism
map05206	11	MicroRNAs in cancer
map00280	10	Valine, leucine and isoleucine degradation
map04727	10	GABAergic synapse
map04978	10	Mineral absorption
map00340	9	Histidine metabolism
map00540	9	Lipopolysaccharide biosynthesis
map00942	9	Anthocyanin biosynthesis
map02020	9	Two-component system
map03420	9	Nucleotide excision repair
map04330	9	Notch signaling pathway
map04622	9	RIG-I-like receptor signaling pathway
map04915	9	Estrogen signaling pathway
map05162	9	Measles
map05014	8	Amyotrophic lateral sclerosis (ALS)
map00960	7	Tropane, piperidine and pyridine alkaloid biosynthesis
map03450	7	Non-homologous end-joining
map04530	7	Tight junction
map04668	7	TNF signaling pathway
map05130	7	Pathogenic Escherichia coli infection
map05146	7	Amoebiasis
map05168	7	Herpes simplex infection
map00513	6	Various types of N-glycan biosynthesis
map00785	6	Lipoic acid metabolism
map04150	6	mTOR signaling pathway
map04721	6	Synaptic vesicle cycle
map04911	6	Insulin secretion
map04972	6	Pancreatic secretion
map05010	6	Alzheimer's disease
map05166	6	HTLV-I infection
map00120	5	Primary bile acid biosynthesis
map00430	5	Taurine and hypotaurine metabolism
map00514	5	Other types of O-glycan biosynthesis
map04614	5	Renin-angiotensin system
map05140	5	Leishmaniasis
map00140	4	Steroid hormone biosynthesis
map00531	4	Glycosaminoglycan degradation
map00670	4	One carbon pool by folate
map00780	4	Biotin metabolism
map00901	4	Indole alkaloid biosynthesis
map00980	4	Metabolism of xenobiotics by cytochrome P450
map04122	4	Sulfur relay system
map04975	4	Fat digestion and absorption
map05020	4	Prion diseases
map00550	3	Peptidoglycan biosynthesis
map00680	3	Methane metabolism
map04320	3	Dorso-ventral axis formation
map04512	3	ECM-receptor interaction
map04621	3	NOD-like receptor signaling pathway
map04977	3	Vitamin digestion and absorption
map05142	3	Chagas disease (American trypanosomiasis)
map00030	2	Pentose phosphate pathway
map00362	2	Benzoate degradation
map00364	2	Fluorobenzoate degradation
map00471	2	D-Glutamine and D-glutamate metabolism
map00523	2	Polyketide sugar unit biosynthesis
map00603	2	Glycosphingolipid biosynthesis - globo series
map00981	2	Insect hormone biosynthesis
map04011	2	MAPK signaling pathway - yeast
map04210	2	Apoptosis
map04260	2	Cardiac muscle contraction
map04610	2	Complement and coagulation cascades
map04666	2	Fc gamma R-mediated phagocytosis
map00300	1	Lysine biosynthesis
map00410	1	beta-Alanine metabolism
map00460	1	Cyanoamino acid metabolism
map00532	1	Glycosaminoglycan biosynthesis - chondroitin sulfate / dermatan sulfate
map00627	1	Aminobenzoate degradation
map00830	1	Retinol metabolism
map00965	1	Betalain biosynthesis
map04115	1	p53 signaling pathway
map04370	1	VEGF signaling pathway
map04380	1	Osteoclast differentiation
map04391	1	Hippo signaling pathway - fly
map04540	1	Gap junction
map04710	1	Circadian rhythm
map04723	1	Retrograde endocannabinoid signaling
map04724	1	Glutamatergic synapse
map04920	1	Adipocytokine signaling pathway
map05012	1	Parkinson's disease
map05034	1	Alcoholism
map05164	1	Influenza A
map05205	1	Proteoglycans in cancer
