# Supplementary material for: De novo transcriptome assembly of the wild relative of tea tree (Camellia taliensis) and comparative analysis with tea transcriptome identified putative genes associated with tea quality and stress response
Source: BMC Genomics. 2015 Apr 15;16(1):298. doi: 10.1186/s12864-015-1494-4 (PMC4404113; doi:10.1186/s12864-015-1494-4)
Supplement: Additional file 5: — List of the putative unigenes related to three secondary metabolic pathways in the C. taliensis transcriptome. C. taliensis unigenes involved in three secondary metabolic pathways, namely flavonoids biosynthesis, theanine biosynthesis, and caffeine biosynthesis, and the alignment results between C. taliensis and C. sinensis were listed. [file 12864_2015_1494_MOESM5_ESM.xlsx]

## Sheet: Additional file 5
Additional file 5: List of putative unigenes that encode enzymes involved in three secondary metabolic pathways in the C. taliensis transcriptome.
UnigeneID / Enzyme	Length (bp)	Homology *	Length (aa)	Query (Unigene)		Targer (Homologues)		E-value	Identity (%)	Coverage (%)	Score
				Start	End	Start	End
Flavonoid biosynthesis pathway
Phenylalanine ammonia lyase (PAL, EC:4.3.1.24): 1 unigenes involved; AvgLen: 714; AvgIden: 90.7%; AvgCov: 70.6%
CtaTrans44313	1513	BAA05643	714	1	1512	163	666	0	90.7	70.6	914
Matsumoto S, Takeuchi A, Hayatsu M, Kondo S: Molecular cloning of phenylalanine ammonia-lyase cDNA and classification of varieties and cultivars of tea plants (Camellia sinensis) using the tea PAL cDNA probe. Theoretical and Applied Genetics 1994, 89(6):671-675.
Cinnamate 4-hydroxylase (C4H, EC:1.14.13.11): 4 unigenes involved; AvgLen: 390; AvgIden: 69.6%; AvgCov: 62.0%
CtaTrans57297	1183	AAT68775	390	517	1182	1	223	1e-125	96.9	57.2	436
CtaTrans71862	828	AAT68775	390	3	662	170	389	1e-117	88.2	56.4	409
CtaTrans66829	818	AAT68775	390	2	817	99	368	1e-108	67.4	69.2	378
CtaTrans53402	1413	AAT68775	390	429	1172	137	390	3e-16	25.7	65.1	73.6
4-coumarate CoA ligase (4CL, EC:6.2.1.12): 16 unigenes involved; AvgLen: 588; AvgIden: 34.9%; AvgCov: 83.5%
CtaTrans44732	2135	ABA40922	588	342	2024	1	561	0	95.7	95.4	1045
CtaTrans49416	1964	ABA40922	588	288	1883	25	561	0	64.9	91.3	701
CtaTrans33692	2108	ABA40922	588	409	2058	18	560	1e-114	42.1	92.3	399
CtaTrans3927	2140	ABA40922	588	315	1916	18	557	7e-99	37.9	91.8	348
CtaTrans9261	2407	ABA40922	588	412	2079	13	570	6e-87	35.8	94.9	309
CtaTrans60157	1983	ABA40922	588	2	1369	15	471	1e-55	30.2	77.7	204
CtaTrans67193	1687	ABA40922	588	233	1687	57	551	2e-51	31.7	84.2	191
CtaTrans53009	2180	ABA40922	588	315	1823	72	559	6e-42	27.8	83	159
CtaTrans74047	2150	ABA40922	588	328	1929	42	568	4e-39	25.8	89.6	150
CtaTrans61783	2034	ABA40922	588	160	1815	42	581	1e-35	25.4	91.8	138
CtaTrans40368	2127	ABA40922	588	137	1792	21	558	5e-34	26.1	91.5	133
CtaTrans12184	2514	ABA40922	588	583	1845	97	508	2e-27	24.3	70.1	111
CtaTrans49414	2582	ABA40922	588	618	2129	84	558	3e-21	22.5	80.8	91.3
CtaTrans64678	2789	ABA40922	588	710	2095	86	482	9e-17	24.1	67.5	76.3
CtaTrans43250	1697	ABA40922	588	187	1284	55	360	3e-09	22.4	52	50.4
CtaTrans13534	2641	ABA40922	588	685	2178	85	563	4e-07	21.7	81.5	44.3
Rani A, Singh K, Sood P, Kumar S, Ahuja PS: p-Coumarate: CoA ligase as a key gene in the yield of catechins in tea (Camellia sinensis (L.) O. Kuntze). Functional & integrative genomics 2009, 9(2):271-275.
Chalcone synthase (CHS1, EC:2.3.1.74): 10 unigenes involved; AvgLen: 389; AvgIden: 44.2%; AvgCov: 73.7%
CtaTrans48199	1528	BAA05640	389	157	1323	1	389	0	95.4	100	744
CtaTrans41040	1455	BAA05640	389	217	1374	3	387	0	87	99	681
CtaTrans29620	1132	BAA05640	389	3	929	1	309	1e-144	79.3	79.4	497
CtaTrans65091	712	BAA05640	389	6	701	31	263	9e-56	45.5	59.9	203
CtaTrans37366	1750	BAA05640	389	791	1534	150	374	4e-10	23.8	57.8	53.5
CtaTrans17495	1269	BAA05640	389	277	1239	49	352	1e-09	23.1	78.1	51.2
CtaTrans4045	3522	BAA05640	389	234	1067	125	374	5e-09	24.7	64.3	50.8
CtaTrans30168	1673	BAA05640	389	325	1182	99	352	4e-09	21.1	65.3	50.1
CtaTrans47551	861	BAA05640	389	59	802	150	374	2e-08	23.6	57.8	46.6
CtaTrans21956	1321	BAA05640	389	140	1126	61	352	3e-06	18.9	75.1	40.4
Takeuchi A, Matsumoto S, Hayatsu M: Chalcone synthase from Camellia sinensis: isolation of the cDNAs and the organ-specific and sugar-responsive expression of the genes. Plant and Cell Physiology 1994, 35(7):1011-1018.
Chalcone isomerase (CHI, EC:5.5.1.6): 3 unigenes involved; AvgLen: 240; AvgIden: 55.1%; AvgCov: 69.7%
CtaTrans12712	608	ABI33225	240	207	608	1	134	8e-74	99.3	55.8	263
CtaTrans69568	1205	ABI33225	240	317	892	53	240	4e-39	39.9	78.3	149
CtaTrans60893	1101	ABI33225	240	482	1066	60	239	4e-14	26.2	75	66.2
Flavonoid 3’,5’-hydroxylase (F3’5’H, EC:1.14.13.88): 31 unigenes involved; AvgLen: 510; AvgIden: 37.0%; AvgCov: 85.9%
CtaTrans10611	1958	ABA40923	510	63	1592	1	510	0	96.1	100	979
CtaTrans33285	4079	ABA40923	510	2438	3940	8	508	0	68.3	98.2	693
CtaTrans46760	1887	ABA40923	510	334	1872	7	510	1e-138	47.8	98.8	479
CtaTrans65845	1888	ABA40923	510	262	1761	12	509	1e-105	39	97.6	370
CtaTrans32621	1759	ABA40923	510	18	1490	16	503	4e-97	38.6	95.7	342
CtaTrans33805	1938	ABA40923	510	177	1664	3	498	1e-94	37.3	97.3	334
CtaTrans10745	1799	ABA40923	510	53	1564	10	498	1e-92	36.6	95.9	327
CtaTrans52972	1821	ABA40923	510	274	1671	37	502	6e-92	36.6	91.4	325
CtaTrans23487	1903	ABA40923	510	373	1860	9	498	2e-91	38	96.1	323
CtaTrans70803	1740	ABA40923	510	218	1687	12	503	6e-89	37.6	96.5	315
CtaTrans71447	1799	ABA40923	510	106	1590	7	503	1e-85	36.8	97.5	304
CtaTrans6168	2278	ABA40923	510	195	1589	31	495	2e-84	34.3	91.2	300
CtaTrans5810	2608	ABA40923	510	85	1662	11	508	4e-78	33.1	97.6	280
CtaTrans5099	1243	ABA40923	510	245	1216	187	508	6e-71	41.6	63.1	254
CtaTrans72883	1966	ABA40923	510	389	1786	39	503	3e-69	32.4	91.2	250
CtaTrans48091	1670	ABA40923	510	260	1645	39	502	2e-65	31.1	91	237
CtaTrans64359	1517	ABA40923	510	224	1504	90	508	1e-64	32.7	82.2	234
CtaTrans50027	1767	ABA40923	510	65	1450	39	505	9e-63	31.4	91.6	228
CtaTrans56860	1948	ABA40923	510	285	1676	39	501	8e-63	32.8	90.8	228
CtaTrans22030	1429	ABA40923	510	276	1172	211	508	4e-62	41.4	58.4	226
CtaTrans33007	1974	ABA40923	510	245	1780	19	508	3e-58	29.4	96.1	213
CtaTrans64604	1051	ABA40923	510	11	1051	94	442	7e-58	35.8	68.4	211
CtaTrans22819	1248	ABA40923	510	242	1228	196	508	4e-57	36.4	61.4	209
CtaTrans42222	1415	ABA40923	510	414	1415	174	508	8e-57	35.3	65.7	208
CtaTrans26588	889	ABA40923	510	6	833	222	495	9e-53	36.4	53.7	194
CtaTrans68447	1610	ABA40923	510	94	1467	43	502	5e-47	27.4	90.2	176
CtaTrans51285	1156	ABA40923	510	137	1156	38	368	1e-46	30.5	64.9	174
CtaTrans57424	1757	ABA40923	510	26	1546	9	502	3e-42	26.1	96.9	160
CtaTrans6328	1877	ABA40923	510	487	1827	40	465	1e-21	23.6	83.5	92
CtaTrans30691	1881	ABA40923	510	16	1209	66	473	3e-17	20.6	80	77.4
CtaTrans53490	1800	ABA40923	510	15	1349	61	472	3e-09	20.7	80.8	50.4
Flavone synthase II (FNSII, EC:1.14.11.22): 44 unigenes involved; AvgLen: 534; AvgIden: 28.9%; AvgCov: 74.1%
CtaTrans17637	1810	ACH99109	534	169	1617	32	525	7e-98	37.8	92.5	345
CtaTrans41908	1911	ACH99109	534	355	1857	12	525	3e-87	35.4	96.3	309
CtaTrans34327	1853	ACH99109	534	351	1787	8	520	5e-86	35.5	96.1	305
CtaTrans16468	2919	ACH99109	534	111	1628	14	529	5e-84	35.4	96.6	299
CtaTrans38077	3206	ACH99109	534	99	1493	38	523	1e-83	34.5	91	298
CtaTrans29066	2007	ACH99109	534	255	1787	5	525	2e-83	34.5	97.6	297
CtaTrans70922	1879	ACH99109	534	324	1820	6	524	2e-81	34.5	97.2	290
CtaTrans56932	1740	ACH99109	534	169	1539	35	524	3e-76	34.2	91.8	273
CtaTrans24368	2138	ACH99109	534	411	1961	12	525	3e-69	33.3	96.3	250
CtaTrans40017	1365	ACH99109	534	283	1365	140	523	2e-62	36	71.9	227
CtaTrans35806	1251	ACH99109	534	239	1246	175	523	1e-61	36.9	65.4	224
CtaTrans26305	1334	ACH99109	534	263	1321	154	523	8e-61	34.6	69.3	221
CtaTrans25773	1314	ACH99109	534	4	1113	13	389	5e-58	33.5	70.6	212
CtaTrans37640	1330	ACH99109	534	233	1315	3	361	5e-55	34	67.2	202
CtaTrans61850	950	ACH99109	534	3	950	77	400	6e-55	33.8	60.7	201
CtaTrans7899	2062	ACH99109	534	188	1720	4	485	4e-52	28.2	90.3	193
CtaTrans46476	1840	ACH99109	534	100	1590	7	525	4e-46	27.9	97.2	173
CtaTrans9152	859	ACH99109	534	3	857	113	406	5e-45	34	55.1	168
CtaTrans59067	1081	ACH99109	534	4	1062	43	413	2e-44	30.3	69.5	166
CtaTrans70844	1200	ACH99109	534	51	1085	34	385	3e-43	30.4	65.9	162
CtaTrans71709	1004	ACH99109	534	172	1002	40	312	2e-42	33.8	51.1	159
CtaTrans51216	1054	ACH99109	534	42	1052	5	336	9e-39	33.3	62.2	147
CtaTrans28069	973	ACH99109	534	31	915	10	315	1e-38	30.5	57.3	147
CtaTrans73935	1332	ACH99109	534	438	1298	255	524	3e-32	29.9	50.6	126
CtaTrans21034	2221	ACH99109	534	559	1428	200	484	4e-29	30	53.4	117
CtaTrans73642	1338	ACH99109	534	7	1311	26	489	2e-24	23.9	86.9	100
CtaTrans58782	1858	ACH99109	534	395	1183	218	488	1e-22	26.1	50.7	95.1
CtaTrans6258	1841	ACH99109	534	58	1386	13	497	1e-21	22.9	90.8	92
CtaTrans23707	2085	ACH99109	534	1100	1933	224	503	1e-21	25.3	52.4	92
CtaTrans67787	1863	ACH99109	534	225	1415	68	487	6e-20	22.2	78.7	86.3
CtaTrans40654	1868	ACH99109	534	404	1510	123	494	2e-19	22	69.7	84.7
CtaTrans17042	1699	ACH99109	534	672	1520	222	509	1e-18	24.7	53.9	81.6
CtaTrans47230	1025	ACH99109	534	23	898	175	487	2e-18	23.1	58.6	80.1
CtaTrans54893	1719	ACH99109	534	192	1145	165	487	2e-17	23.3	60.5	77.8
CtaTrans30944	1789	ACH99109	534	568	1611	130	490	2e-17	24	67.6	77.8
CtaTrans22972	1758	ACH99109	534	299	1690	2	495	2e-17	22.1	92.5	77.8
CtaTrans66983	2133	ACH99109	534	416	1894	1	492	3e-17	22.6	92.1	77.4
CtaTrans16432	1563	ACH99109	534	126	1409	24	493	5e-17	23	88	76.3
CtaTrans51613	1727	ACH99109	534	294	1466	68	485	4e-16	24	78.3	73.6
CtaTrans53417	1805	ACH99109	534	392	1651	39	488	9e-16	22.5	84.3	72.4
CtaTrans3850	1855	ACH99109	534	360	1118	228	494	6e-12	23.2	50	59.7
CtaTrans23935	1290	ACH99109	534	141	1271	10	418	5e-12	21	76.6	59.3
CtaTrans37817	1380	ACH99109	534	288	1121	184	485	1e-11	22.4	56.6	58.2
CtaTrans32868	1426	ACH99109	534	2	913	64	379	2e-07	21.8	59.2	44.3
Flavanone 3-hydroxylase (F3H, EC:1.14.11.9): 13 unigenes involved; AvgLen: 368; AvgIden: 45.6%; AvgCov: 73.9%
CtaTrans35336	1693	AAT68774	368	311	1414	1	368	0	100	100	740
CtaTrans13123	1484	AAT68774	368	180	1253	1	368	0	82.6	100	623
CtaTrans46721	706	AAT68774	368	1	603	1	203	1e-102	86.7	55.2	358
CtaTrans58234	1232	AAT68774	368	67	933	38	325	3e-40	32.1	78.3	152
CtaTrans47042	1652	AAT68774	368	484	1290	20	292	8e-40	32.7	74.2	152
CtaTrans42074	1918	AAT68774	368	720	1511	40	305	8e-39	33	72.3	149
CtaTrans59095	1541	AAT68774	368	524	1336	20	292	9e-38	33.5	74.2	145
CtaTrans11014	1296	AAT68774	368	254	1003	39	292	9e-38	34.5	69	144
CtaTrans35020	1755	AAT68774	368	578	1426	38	333	2e-32	29	80.4	127
CtaTrans25479	911	AAT68774	368	279	911	37	251	2e-31	36.2	58.4	123
CtaTrans279	912	AAT68774	368	221	910	20	256	4e-30	33.3	64.4	119
CtaTrans68320	833	AAT68774	368	26	811	37	295	4e-22	30.5	70.4	92
CtaTrans30165	732	AAT68774	368	4	696	24	259	6e-22	28.3	64.1	91.3
Flavonol synthase (FLS, EC:1.14.11.23): 40 unigenes involved; AvgLen: 331; AvgIden: 35.6%; AvgCov: 83.8%
CtaTrans53288	1417	ABM88786	331	78	1070	1	331	0	99.1	100	677
CtaTrans54075	1447	ABM88786	331	188	1195	1	331	1e-103	51.6	100	362
CtaTrans15353	1367	ABM88786	331	201	1172	3	322	2e-68	39.9	96.7	246
CtaTrans55989	1273	ABM88786	331	91	1083	5	331	1e-62	37.7	98.8	227
CtaTrans64554	1590	ABM88786	331	278	1213	17	329	3e-60	38.4	94.6	219
CtaTrans19467	1008	ABM88786	331	91	999	17	321	1e-59	40.1	92.1	217
CtaTrans19478	1844	ABM88786	331	725	1645	17	326	5e-59	39.5	93.7	216
CtaTrans30929	1364	ABM88786	331	236	1141	21	321	1e-58	37.8	90.9	214
CtaTrans33641	1350	ABM88786	331	315	1295	1	321	2e-58	36.3	97	213
CtaTrans58122	1424	ABM88786	331	423	1376	6	318	2e-56	35.9	94.6	207
CtaTrans60631	1340	ABM88786	331	104	1075	6	321	2e-55	36.1	95.5	203
CtaTrans22250	1105	ABM88786	331	86	1006	17	321	4e-53	33.5	92.1	195
CtaTrans16250	1437	ABM88786	331	318	1286	3	321	9e-53	33.9	96.4	194
CtaTrans62969	1300	ABM88786	331	352	1197	46	328	4e-52	33.7	85.5	192
CtaTrans4864	1274	ABM88786	331	166	1173	4	328	1e-51	33.8	98.2	190
CtaTrans17886	1377	ABM88786	331	236	1213	13	321	2e-48	34.6	93.4	180
CtaTrans39957	1444	ABM88786	331	195	1070	39	328	7e-48	34.8	87.6	178
CtaTrans56425	1491	ABM88786	331	310	1299	3	321	1e-47	30.7	96.4	177
CtaTrans23823	1046	ABM88786	331	402	1046	109	322	2e-46	40.9	64.7	173
CtaTrans54028	1001	ABM88786	331	187	999	3	266	8e-45	33.5	79.8	167
CtaTrans67022	1453	ABM88786	331	275	1198	14	328	3e-43	34.3	95.2	163
CtaTrans38616	2003	ABM88786	331	760	1761	6	321	9e-43	31.9	95.5	162
CtaTrans43836	2591	ABM88786	331	1475	2443	6	327	8e-42	33.2	97.3	159
CtaTrans58934	1544	ABM88786	331	194	961	68	331	3e-45	31.8	79.8	157
CtaTrans45819	1308	ABM88786	331	136	1086	12	318	4e-40	31.9	92.7	152
CtaTrans42091	1270	ABM88786	331	154	1038	39	328	7e-38	32.1	87.6	145
CtaTrans2025	1457	ABM88786	331	241	1182	17	323	2e-37	29.2	92.7	143
CtaTrans72752	980	ABM88786	331	91	672	140	329	3e-37	42.9	57.4	142
CtaTrans35071	962	ABM88786	331	268	807	150	328	6e-32	35.4	54.1	125
CtaTrans34748	1229	ABM88786	331	188	1204	27	327	4e-32	28.5	90.9	125
CtaTrans26333	3659	ABM88786	331	2	553	68	261	5e-29	38.1	58.6	117
CtaTrans52937	1267	ABM88786	331	130	1116	23	321	2e-28	28.6	90.3	114
CtaTrans57507	777	ABM88786	331	5	469	156	322	6e-26	34.1	50.5	104
CtaTrans41863	1159	ABM88786	331	376	1158	60	328	2e-23	31.4	81.3	97.4
CtaTrans73653	871	ABM88786	331	96	593	40	209	5e-19	31.2	51.4	82
CtaTrans21742	870	ABM88786	331	174	860	38	274	5e-18	28.5	71.6	78.6
CtaTrans43181	474	ABM88786	331	1	474	60	225	2e-17	28.4	50.2	75.9
CtaTrans6169	1226	ABM88786	331	186	968	58	326	3e-16	22.6	81.3	73.2
CtaTrans44785	918	ABM88786	331	139	639	143	313	2e-16	26.7	51.7	73.2
CtaTrans35939	1198	ABM88786	331	70	846	44	293	6e-10	22.5	75.5	52.4
Dihydroxyflavonol 4-reductase (DFR, EC:1.1.1.219): 19 unigenes involved; AvgLen: 347; AvgIden: 38.2%; AvgCov: 81.7%
CtaTrans69421	1943	BAA84939	347	385	1425	1	347	0	99.7	100	705
CtaTrans67442	1077	BAA84939	347	258	1076	1	271	3e-94	60.1	78.1	332
CtaTrans44218	1409	BAA84939	347	405	1379	12	333	7e-87	47.2	92.8	308
CtaTrans34394	2028	BAA84939	347	292	1230	15	330	2e-62	39.8	91.1	227
CtaTrans9002	1615	BAA84939	347	582	1517	15	334	4e-59	39.6	92.2	216
CtaTrans37842	912	BAA84939	347	350	910	152	333	7e-56	50.8	52.4	204
CtaTrans27264	1436	BAA84939	347	130	1074	16	333	3e-55	37.7	91.6	203
CtaTrans44852	1476	BAA84939	347	335	1336	16	334	1e-50	33.3	91.9	187
CtaTrans19196	1391	BAA84939	347	194	1186	7	342	2e-48	34.7	96.8	180
CtaTrans9104	826	BAA84939	347	47	820	2	261	2e-46	38.8	74.9	172
CtaTrans17301	1136	BAA84939	347	61	909	15	313	9e-32	30.3	86.2	124
CtaTrans61808	971	BAA84939	347	89	937	15	305	4e-28	26.4	83.9	112
CtaTrans71454	1449	BAA84939	347	216	1007	6	261	4e-27	28.8	73.8	109
CtaTrans30380	1163	BAA84939	347	280	1008	16	261	2e-24	29.5	70.9	100
CtaTrans50746	1350	BAA84939	347	295	1110	16	284	2e-23	29.8	77.5	97.4
CtaTrans54338	1351	BAA84939	347	53	967	16	317	7e-17	26.7	87	75.5
CtaTrans7790	1591	BAA84939	347	457	1416	13	311	3e-12	22.9	86.2	60.5
CtaTrans45193	1489	BAA84939	347	462	1064	128	326	7e-08	26.9	57.3	45.8
CtaTrans46592	1767	BAA84939	347	477	1169	15	247	2e-06	22	67.1	41.2
Leucoanthocyanidin reductase (LCR, EC:1.17.1.3): 1 unigenes involved; AvgLen: 347; AvgIden: 98.0%; AvgCov: 100.0%
CtaTrans74228	1543	AAO13092	347	169	1212	1	347	0	98	100	667
Anthocyanidin synthase (ANS, EC:1.14.11.19): 5 unigenes involved; AvgLen: 354; AvgIden: 53.6%; AvgCov: 75.7%
CtaTrans57741	799	AAV88087	354	128	799	1	224	1e-129	97.3	63.3	448
CtaTrans54954	1001	AAV88087	354	269	1000	111	354	1e-126	86.9	68.9	437
CtaTrans1992	1024	AAV88087	354	11	943	9	331	9e-41	32.4	91.2	154
CtaTrans55975	1362	AAV88087	354	203	1033	72	333	3e-23	29	74	96.7
CtaTrans9249	1170	AAV88087	354	253	1101	47	333	1e-11	22.3	81.1	57.8
Anthocyanidin reductase (ANR, EC:1.3.1.77): 7 unigenes involved; AvgLen: 337; AvgIden: 42.5%; AvgCov: 85.2%
CtaTrans60791	1851	AAT68773	337	510	1520	1	337	0	92.9	100	627
CtaTrans67064	1532	AAT68773	337	391	1320	12	335	4e-57	42.1	96.1	209
CtaTrans60392	781	AAT68773	337	84	779	9	250	1e-52	44.7	71.8	193
CtaTrans57232	849	AAT68773	337	3	716	83	327	9e-36	35.6	72.7	137
CtaTrans39079	996	AAT68773	337	31	927	13	298	1e-32	32.9	84.9	127
CtaTrans2938	2393	AAT68773	337	1387	2091	12	261	7e-11	26.6	74.2	56.6
CtaTrans23588	1455	AAT68773	337	251	1207	5	331	4e-06	22.6	97	40
Singh K, Rani A, Paul A, Dutt S, Joshi R, Gulati A, Ahuja PS, Kumar S: Differential display mediated cloning of anthocyanidin reductase gene from tea (Camellia sinensis) and its relationship with the concentration of epicatechins. Tree physiology 2009, 29(6):837-846.
Flavonol 4'-sulfotransferase (F4'ST, EC:2.8.2.27): 11 unigenes involved; AvgLen: 168; AvgIden: 42.6%; AvgCov: 76.0%
CtaTrans48004	593	AEC11060	168	149	538	40	168	2e-49	64.6	76.8	182
CtaTrans63227	1424	AEC11060	168	125	604	9	168	2e-28	42.2	95.2	114
CtaTrans73737	1373	AEC11060	168	796	1173	51	168	6e-28	48.4	70.2	112
CtaTrans58784	572	AEC11060	168	233	571	63	168	6e-27	50.9	63.1	107
CtaTrans42333	1255	AEC11060	168	103	486	46	168	5e-26	42.2	73.2	105
CtaTrans67374	1749	AEC11060	168	1228	1539	61	168	4e-24	49.1	64.3	100
CtaTrans30775	412	AEC11060	168	1	372	45	168	6e-23	36.5	73.8	93.6
CtaTrans61677	1267	AEC11060	168	63	488	22	167	3e-19	34.9	86.9	83.6
CtaTrans12511	665	AEC11060	168	49	420	51	168	2e-19	36.3	70.2	83.2
CtaTrans30160	1211	AEC11060	168	26	562	1	168	3e-16	29.8	100	73.2
CtaTrans53463	1370	AEC11060	168	195	545	64	167	1e-15	34.2	61.9	71.6
Thirugnanasambantham K, Prabu G, Palanisamy S, Chandrabose SR, Mandal,AK:Analysis of dormant bud (Banjhi) specific transcriptome of tea (Camellia sinensis (L.) O. Kuntze) from cDNA library revealed dormancy-related genes. Appl. Biochem. Biotechnol 2013,169 (4): 1405-1417.
Theanine biosynthesis pathway
glutamine synthetase (GS, EC:6.3.1.2;): 3 unigenes involved; AvgLen: 356; AvgIden: 86.6%; AvgCov: 76.9%
CtaTrans33918	1725	AFN42876	356	267	1325	4	356	1e-179	79.9	99.2	615
CtaTrans28881	977	AFN42876	356	1	774	99	356	1e-130	79.8	72.5	450
CtaTrans37539	1609	AFN42876	356	979	1608	147	356	1e-126	100	59	439
Theanine synthetase (TS, EC:6.3.1.6): 2 unigenes involved; AvgLen: 356; AvgIden: 73.9%; AvgCov: 85.5%
CtaTrans29819	1430	AEM44626	356	154	1221	1	356	0	92.1	100	705
CtaTrans17411	876	AEM44626	356	5	754	10	262	2e-86	55.7	71.1	305
Glutamate synthase (ferredoxin) (GOGAT-Fe, EC:1.4.7.1): 3 unigenes involved; AvgLen: 204; AvgIden: 92.2%; AvgCov: 73.4%
CtaTrans35990	3909	AET22433	204	3173	3781	1	203	4e-92	79.8	99.5	327
CtaTrans18880	2501	AET22433	204	2	376	80	204	5e-70	100	61.3	253
CtaTrans49158	365	AET22433	204	1	363	48	168	2e-67	96.7	59.3	241
Glutamate dehydrogenase (GDH, EC:1.4.1.3): 3 unigenes involved; AvgLen: 411; AvgIden: 87.7%; AvgCov: 83.7%
CtaTrans62670	2344	ACH97123	411	250	1482	1	411	0	84.2	100	730
CtaTrans54384	2031	ACH97123	411	562	1794	1	411	0	80	100	688
CtaTrans19281	997	ACH97123	411	2	631	202	411	1e-123	99	51.1	427
Arginine decarboxylase (ADC, EC:4.1.1.19): 1 unigenes involved; AvgLen: 720; AvgIden: 85.0%; AvgCov: 100.0%
CtaTrans25755	3126	AFN26936	720	451	2619	1	720	0	85	100	1249
S-adenosylmethionine decarboxylase (SAMDC, EC:4.1.1.50): 4 unigenes involved; AvgLen: 359; AvgIden: 67.9%; AvgCov: 94.8%
CtaTrans34360	1926	AGT80621	359	343	1413	1	358	1e-178	83.2	99.7	611
CtaTrans65647	1544	AGT80621	359	260	1336	1	359	1e-149	73.3	100	513
CtaTrans34465	1628	AGT80621	359	10	1095	3	358	1e-141	66.9	99.2	490
CtaTrans3396	1472	AGT80621	359	439	1320	4	291	2e-73	48.2	80.2	263
Caffeine biosynthesis pathway
IMP dehydrogenase (IMPDH, EC:1.1.1.205): 1 unigenes involved; AvgLen: 504; AvgIden: 99.6%; AvgCov: 100.0%
CtaTrans45197	2025	AFZ93522	504	101	1612	1	504	0	99.6	100	976
AMP deaminase (AMPDA, EC:3.5.4.6): 1 unigenes involved; AvgLen: 856; AvgIden: 99.4%; AvgCov: 83.4%
CtaTrans45197	2225	AGJ84350	856	3	2144	1	714	0	99.4	83.4	1451
S-adenosylmethionine synthase (SAMS, EC:2.5.1.6): 4 unigenes involved; AvgLen: 393; AvgIden: 82.7%; AvgCov: 78.1%
CtaTrans10130	1948	BAA94605	393	489	1631	1	381	0	96.3	96.9	754
CtaTrans46651	1593	BAA94605	393	53	1198	1	382	0	88.7	97.2	706
CtaTrans14247	847	BAA94605	393	69	845	1	259	1e-141	90.7	65.9	487
CtaTrans22944	632	BAA94605	393	3	611	14	218	4e-64	55.1	52.2	231
Tea caffeine synthase (TCS1, EC:2.1.1.160): 6 unigenes involved; AvgLen: 369; AvgIden: 51.5%; AvgCov: 76.5%
CtaTrans18792	1056	BAB12278	369	1	615	165	369	1e-116	99	55.6	405
CtaTrans39126	1284	BAB12278	369	27	1166	8	366	1e-81	41.6	97.3	290
CtaTrans15275	1170	BAB12278	369	21	1055	8	346	3e-80	45	91.9	285
CtaTrans63381	1283	BAB12278	369	117	1217	3	366	6e-71	39.4	98.6	254
CtaTrans16615	704	BAB12278	369	5	688	9	238	2e-59	47.2	62.3	215
CtaTrans14487	675	BAB12278	369	5	583	15	211	5e-34	36.6	53.4	131
Kato M, Mizuno K, Crozier A, Fujimura T, Ashihara H:Caffeine synthase gene from tea leaves.Nature 2000. 406 (6799), 956-957.
Note: Red colour indicates the best hit
* Homology in Camellia sinensis
