# Supplementary material for: De novo transcriptome assembly of the wild relative of tea tree (Camellia taliensis) and comparative analysis with tea transcriptome identified putative genes associated with tea quality and stress response
Source: BMC Genomics. 2015 Apr 15;16(1):298. doi: 10.1186/s12864-015-1494-4 (PMC4404113; doi:10.1186/s12864-015-1494-4)
Supplement: Additional file 6: — List of the unigenes, IDs and primer pairs used for quantitative RT-qPCR experiments. Specific primer pairs of thirteen candidate unigenes with potential roles in three secondary metabolic pathways designed for real time RT-qPCR using the Primer premier software (version 5.0) were shown. The translation elongation factor 1-alpha (TEF) gene was used as the reference gene for internal control for normalization. [file 12864_2015_1494_MOESM6_ESM.xlsx]

## Sheet: Additional file 6
Additional file 6: List of the unigenes, IDs and primer pairs used for quantitative RT-PCR experiments.
Symbol	Putative function	Unigene ID	TS_Value	YL_Value	FB_Value	FL_Value	Forward (5'-> 3')	Reverse (5'->3')	Length of PCR products (bp)
ANR	Anthocyanidin reductase	CtaTrans60791	1	0.899378	1.243	0.030708	CACTGGACTGACACCGAGTT	TTCGGCAAACTTCCAAGCAG	102
CHS1	Chalcone synthase	CtaTrans48199	1	1.36606	0.874597	0.494276	GGTCTTCGCCCATCAGTCAA	TCCTTTGTTGTTCTCGGCCA	105
DFR	Dihydroxyflavonol 4-reductase	CtaTrans69421	1	0.55223	0.113444	0.073816	TGCCAGTTGTGTCGTTCTCAT	GCCATTGACAGGGTTTTCTGC	149
FLS	Flavonol synthase	CtaTrans53288	1	0.793857	0.309958	0.362668	GACTAGGTTTGGATGGGAAGGT	TTGAAGACCGGGAACGTCAT	179
FNS II	Flavone synthase II	CtaTrans17637	1	1.14758	0.906677	0.895126	GTCTTGTTCGTGCTCGGTGA	GACCTTCAGGGGTTGACTCG	90
GOGAT	Glutamate synthase (ferredoxin)	CtaTrans35990	1	4.36012	1.60979	1.53053	AGGCTGTCAAATCTGGCCTAC	CTCCCTTGCCAGCTCATCAA	179
IMPDH	IMP dehydrogenase	CtaTrans45197	1	1.20058	1.24587	0.507206	GTGCCTGTCATTGCTGATGG	AGGAGCCCATGCCTCGATA	175
LCR	Leucoanthocyanidin reductase	CtaTrans74228	1	1.16475	0.796443	1.69832	CTGTCGTCCCTACTCTTACAGC	GCTGATTCTTTCTCCGCCAC	202
PAL	Phenylalanine ammonia lyase	CtaTrans44313	1	1.48134	0.336036	1.14613	ATCTCTGCGCCCTTAAATCCG	CTAGGCTGGCTTTGGCATCA	145
SAMDC	S-adenosylmethionine decarboxylase	CtaTrans34360	1	2.11948	1.36683	16.7595	GGATTTGGATAGAGAGCGGAGG	CAAGATGGCTTTGCCAGTTTCA	127
SAMS	S-adenosylmethionine synthase	CtaTrans10130	1	0.413904	0.517998	4.8456	AGGTGGATAGGAGTGGAGCAT	TTCCAGTCCTGTACGTGTCC	150
TCS1	Tea caffeine synthase	CtaTrans18792	1	1.007	1.09683	6.0077	AGCATTTTGCTCTTGTGTGGAG	ACTTCCCATTTCTTCCCACCAT	87
TS	Theanine synthetase	CtaTrans29819	1	1.08985	0.742661	3.62381	ACCCTGATGTTGTTGCTGAGG	AACCAATCGGCCACTTCACT	87
Internal control
TEF	translation elongation factor 1-alpha						ACCCTTGGTGTCAAGCAAATG	ATGTCAAGGGCATCGAGCAG	242
