# Supplementary material for: De novo transcriptome assembly of the wild relative of tea tree (Camellia taliensis) and comparative analysis with tea transcriptome identified putative genes associated with tea quality and stress response
Source: BMC Genomics. 2015 Apr 15;16(1):298. doi: 10.1186/s12864-015-1494-4 (PMC4404113; doi:10.1186/s12864-015-1494-4)
Supplement: Additional file 7: — List of stress resistant related genes detected in C. taliensis and C. sinensis transcriptome. a) Numbers of transcripts belonging to different transcription factor families in C. taliensis and C. sinensis; b) The members of LEA family identified in C. taliensis and C. sinensis; c) The list of NBS gene family detected in C. taliensis and C. sinensis. [file 12864_2015_1494_MOESM7_ESM.xls]

## Sheet: Additional file 7
Additional file 7: List of stress resistant related genes detected in C. taliensis and C. sinensis transcriptomes.
a. The number of transcripts belonging to different transcription factors families identified in C. taliensis and C. sinensis transcriptome.
	AP2	bZIP	NAC	bHLH	MYB_related	ERF	WRKY	MYB	HSF	RAV
C. taliensis	6	47	44	73	63	67	47	46	14	1
C. sinensis	12	51	65	82	73	52	61	41	18	2
b. The members of LEA family identified in C. taliensis and C. sinensis transcriptome.
	C. taliensis	C. sinensis
LEA_1	2	3
LEA_2	46	35
LEA_3	10	3
LEA_4	11	9
LEA_5	2	2
LEA_6	3	1
Dehydrin	12	1
SMP	4	0
c. The list of NBS gene family detected in C. taliensis and C. sinensis transcriptome.
	C. taliensis	C. sinensis
CC-NBS	14	11
CC-NBS-LRR	9	2
TIR-NBS	3	1
TIR-NBS-LRR	1	0
NBS-LRR	23	8
NBS	52	126
Total	102	148
